# Supplementary material for: Shopping festival atmospherics of China’s singles day shopping festival and participants’ perception: Scale development and validation
Source: PLoS One. 2025 Jun 20;20(6):e0324989. doi: 10.1371/journal.pone.0324989 (PMC12180630; doi:10.1371/journal.pone.0324989)
Supplement: S1 Data — (XLSX) [file pone.0324989.s001.xlsx]

## Sheet: Total sample =686
Number	Q1	Q2	Q3	Q4	Q5	Q6	Q7	Q8	Q9	Q10	Q11	Q12	Q13	Q14	Q15	Q16	Q17	Q18	Q19	Q20	Q21	Q22	Q23	Q24	Q25	Q26
1	1	3	1	1	3	2	3	6	7	7	4	4	4	4	5	6	4	6	4	7	7	6	6	7	6	6
2	2	5	2	1	4	1	3	7	7	7	7	1	7	7	1	7	2	7	2	7	7	7	6	7	7	7
3	2	2	1	4	1	2	1	7	7	7	3	3	3	3	3	7	3	7	3	7	7	7	7	7	7	7
4	2	5	2	5	3	1	4	7	1	1	7	7	7	7	1	7	7	7	7	1	1	1	7	1	7	7
5	2	6	2	3	4	2	4	6	7	7	5	2	5	5	1	6	5	6	5	7	7	7	6	7	6	5
6	1	5	2	2	6	4	4	1	1	1	7	7	7	7	7	1	7	1	7	1	1	1	1	1	1	1
7	2	5	4	7	2	3	4	3	3	3	7	4	7	7	2	3	2	3	2	3	3	3	3	3	3	3
8	2	2	2	4	1	2	3	5	5	5	5	5	5	5	5	5	5	5	5	5	5	5	5	5	5	5
9	2	2	2	4	1	3	3	5	5	5	3	4	3	3	4	5	3	5	3	5	5	5	5	5	5	6
10	2	5	2	3	5	2	4	7	6	6	7	6	7	7	7	7	7	7	7	6	6	6	7	6	7	5
11	2	5	4	5	3	3	4	1	7	7	1	1	1	1	1	1	1	1	1	7	7	7	1	7	1	1
12	2	4	1	2	3	3	4	6	5	5	7	5	7	7	7	6	7	6	7	5	5	5	6	5	6	6
13	2	2	1	3	1	3	4	7	7	7	1	1	1	1	1	7	1	7	1	7	7	7	7	7	7	1
14	2	6	4	5	1	2	3	2	1	1	6	6	6	6	1	2	6	2	6	1	1	1	2	1	2	2
15	2	5	2	1	5	1	4	7	7	7	4	4	4	4	5	7	4	7	4	7	7	7	7	7	7	7
16	1	2	2	4	1	2	4	2	3	3	1	2	1	1	1	2	1	2	1	3	3	3	2	3	2	1
17	2	5	2	3	3	2	4	4	4	4	7	7	7	7	3	4	7	4	7	4	4	4	4	4	4	5
18	2	5	2	3	2	3	4	4	4	4	4	5	4	4	4	4	4	4	4	4	4	4	4	4	4	4
19	2	6	5	7	1	1	2	7	7	7	7	7	7	7	7	7	7	7	7	7	7	7	7	7	7	7
20	2	2	2	4	1	2	4	4	5	5	5	4	5	5	5	4	5	4	5	5	5	5	4	5	4	4
21	2	2	2	4	2	1	3	5	4	4	4	4	4	4	3	5	4	5	4	4	4	4	5	4	5	4
22	2	2	2	4	1	3	3	6	6	6	1	1	1	1	2	6	1	6	1	6	6	6	6	6	6	6
23	1	5	4	5	6	3	5	1	7	7	4	4	4	4	4	1	4	1	4	7	7	7	1	7	1	1
24	2	2	2	4	1	2	4	3	6	6	3	3	3	3	4	3	3	3	3	6	6	6	3	6	3	4
25	2	5	2	7	4	2	4	3	7	7	1	1	1	1	2	3	1	3	1	7	7	7	3	7	3	4
26	2	4	1	4	2	2	4	7	6	6	7	7	7	7	7	7	7	7	7	6	6	6	7	6	7	7
27	2	6	4	5	1	1	3	3	3	3	7	7	7	7	4	3	7	3	7	3	3	3	3	3	3	3
28	1	3	3	3	3	2	1	7	7	7	7	7	7	7	7	7	7	7	7	7	7	7	7	7	7	7
29	2	2	2	4	1	3	3	1	6	6	1	1	1	1	4	1	1	1	1	6	6	6	1	6	1	1
30	2	5	2	1	3	1	3	6	6	6	6	6	6	6	6	6	6	6	6	6	6	6	6	6	6	7
31	2	5	2	7	4	1	4	7	7	7	7	7	7	7	7	7	7	7	7	7	7	7	7	7	7	7
32	2	5	4	5	2	3	4	2	1	1	7	7	7	7	7	2	7	2	7	1	1	1	2	1	2	2
33	1	5	4	5	3	3	3	6	4	4	7	7	7	7	4	6	7	6	7	4	4	4	6	4	6	5
34	2	5	4	5	2	2	4	4	3	3	4	5	4	4	7	4	4	4	4	3	3	3	4	3	4	4
35	1	5	2	7	4	3	4	7	7	7	7	7	7	7	7	7	7	7	7	7	7	7	7	7	7	7
36	2	2	2	4	1	3	4	1	7	7	6	6	6	6	5	1	6	1	6	7	7	7	1	7	1	1
37	1	2	2	4	1	2	3	4	6	6	5	5	5	5	6	4	5	4	5	6	6	6	4	6	4	5
38	2	2	2	4	2	3	5	1	7	7	2	5	2	2	4	1	2	1	2	7	7	7	1	7	1	2
39	2	2	2	4	1	3	4	5	6	6	2	3	2	2	3	5	2	5	2	6	6	6	5	6	5	5
40	2	5	3	5	3	2	3	7	7	7	6	7	6	6	6	7	6	7	6	7	7	7	7	7	7	7
41	2	2	2	4	2	3	4	6	1	1	1	1	1	1	1	6	1	6	1	1	1	1	6	1	6	5
42	2	2	2	4	2	2	4	1	6	6	1	1	1	1	1	1	1	1	1	6	6	6	1	6	1	5
43	2	2	2	4	1	1	4	3	5	5	4	4	4	4	4	3	4	3	4	5	5	5	3	5	3	4
44	1	5	4	5	4	4	5	2	3	3	7	7	7	7	5	2	7	2	7	3	3	3	2	3	2	3
45	1	5	2	5	4	3	3	7	7	7	7	7	7	7	7	7	7	7	7	7	7	7	7	7	7	7
46	2	5	3	2	4	3	4	7	7	7	7	7	7	7	7	7	7	7	7	7	7	7	7	7	7	7
47	1	2	2	4	4	1	4	6	5	5	5	5	5	5	5	6	5	6	5	5	5	5	6	5	6	7
48	2	2	2	4	2	2	3	6	7	7	5	5	5	5	6	6	5	6	5	7	7	7	6	7	6	6
49	2	5	2	3	4	3	4	1	5	5	4	6	4	4	5	1	4	1	4	5	5	5	1	5	1	1
50	2	5	4	7	2	3	4	7	7	7	7	7	7	7	7	7	7	7	7	7	7	7	7	7	7	7
51	2	5	4	7	3	3	3	7	7	7	7	7	7	7	7	7	7	7	7	7	7	7	7	7	7	7
52	2	5	2	3	5	1	3	7	5	5	5	5	7	7	5	7	5	7	5	5	5	5	7	5	7	5
53	2	5	2	1	4	1	4	4	7	7	5	5	5	5	5	4	5	4	5	7	7	7	3	7	4	5
54	2	5	2	7	3	2	4	5	7	7	7	7	7	7	7	5	7	5	7	7	7	7	5	7	5	5
55	2	5	2	7	5	3	4	1	7	7	7	7	7	7	1	1	7	1	7	7	7	7	1	7	1	1
56	2	5	2	1	5	1	1	7	7	7	7	7	7	7	7	7	7	7	7	7	7	7	7	7	7	7
57	2	2	2	4	1	3	4	7	7	7	7	7	7	7	7	7	7	7	7	7	7	7	7	7	7	7
58	2	5	2	3	4	2	3	4	4	4	4	2	3	4	3	4	4	4	4	4	4	4	4	4	4	4
59	1	5	2	1	4	3	4	4	5	5	6	3	5	6	5	4	6	4	6	5	5	5	5	5	4	4
61	2	5	3	2	4	3	3	7	7	7	7	7	7	7	7	7	7	7	7	7	7	7	7	7	7	7
62	2	2	2	4	2	2	4	4	4	4	4	5	6	4	5	4	4	4	4	4	4	4	2	4	4	3
63	2	2	2	4	1	3	4	1	5	5	5	6	4	3	5	1	5	1	5	5	5	5	1	5	1	1
64	1	5	1	1	4	3	4	4	7	7	5	3	7	7	5	4	5	4	5	7	7	7	4	7	4	5
65	2	2	2	4	2	4	4	4	6	6	4	5	6	5	5	4	4	4	4	6	6	6	2	6	4	3
66	1	5	3	5	4	1	1	7	7	7	7	7	7	7	7	7	7	7	7	7	7	7	7	7	7	7
67	2	5	2	1	3	3	4	1	7	7	7	7	7	7	6	1	7	1	7	7	7	7	1	7	1	1
68	2	2	2	4	2	2	4	7	5	5	4	4	5	4	3	7	4	7	4	5	5	5	4	5	7	7
69	2	6	4	6	2	1	4	4	5	5	3	3	4	4	4	4	3	4	3	5	5	5	5	5	4	4
70	2	2	2	4	1	1	5	1	7	7	3	2	1	1	1	1	3	1	3	7	7	7	1	7	1	1
71	2	5	3	1	4	1	3	5	5	5	4	4	4	7	4	5	4	5	4	5	5	5	5	5	5	5
72	2	5	2	7	4	1	4	1	7	7	3	2	2	1	1	1	3	1	3	7	7	7	3	7	1	1
73	2	5	2	2	5	1	4	7	3	3	4	5	7	3	4	7	4	7	4	3	3	3	3	3	7	7
74	2	5	4	5	4	3	4	7	7	7	7	7	4	7	7	7	7	7	7	7	7	7	1	7	7	7
75	2	3	3	7	4	1	4	7	6	6	4	4	4	3	3	7	4	7	4	6	6	6	5	6	7	7
76	2	5	2	1	4	2	3	7	7	7	7	7	7	7	7	7	7	7	7	7	7	7	7	7	7	7
77	1	2	2	4	2	1	5	4	4	4	3	3	4	4	4	4	3	4	3	4	4	4	4	4	4	4
78	2	5	2	3	4	2	4	3	3	3	4	4	3	3	3	3	4	3	4	3	3	3	3	3	3	3
79	1	5	2	1	5	2	3	4	5	5	5	5	5	4	4	4	5	4	5	5	5	5	4	5	4	5
80	1	5	2	3	5	2	4	2	7	7	5	6	4	7	3	2	5	2	5	7	7	7	4	7	2	2
81	1	5	3	7	4	3	4	1	4	4	7	5	7	7	5	1	7	1	7	4	4	4	2	4	1	1
82	1	5	2	2	5	2	4	4	7	7	5	5	7	5	5	4	5	4	5	7	7	7	4	7	4	4
83	2	2	2	4	1	2	2	4	6	6	5	5	6	5	6	4	5	4	5	6	6	6	4	6	4	5
84	2	4	2	1	4	1	4	6	5	5	7	3	2	2	4	6	7	6	7	5	5	5	5	5	6	6
85	1	5	1	1	6	4	5	2	6	6	5	4	4	4	4	2	5	2	5	6	6	6	6	6	2	2
86	2	5	4	1	4	1	3	5	6	6	5	4	4	5	4	5	5	5	5	6	6	6	4	6	5	4
87	2	2	2	4	1	3	4	3	7	7	3	3	5	4	4	3	3	3	3	7	7	7	4	7	3	4
88	2	5	2	3	4	3	4	1	4	4	1	4	7	7	7	1	1	1	1	4	4	4	7	4	1	1
89	1	5	2	1	5	3	3	5	7	7	6	5	6	6	5	5	6	5	6	7	7	7	6	7	5	6
90	2	6	2	3	4	3	4	7	4	4	4	1	4	1	1	7	4	7	4	4	4	4	4	4	7	7
91	2	4	2	5	5	2	3	5	5	5	4	7	5	7	4	5	4	5	4	5	5	5	7	5	5	5
92	2	4	4	5	1	4	4	7	7	7	7	7	7	7	7	7	7	7	7	7	7	7	7	7	7	7
93	2	4	1	1	6	2	4	5	5	5	5	5	5	5	5	5	5	5	5	5	5	5	5	5	5	5
94	2	4	2	3	5	1	4	7	7	7	7	6	7	7	7	7	7	7	7	7	7	7	6	7	7	6
95	2	5	3	5	5	2	5	7	5	5	5	5	6	5	4	7	5	7	5	5	5	5	5	5	7	7
96	2	2	2	4	1	2	1	1	4	4	4	6	6	4	6	1	4	1	4	4	4	4	5	4	1	1
97	1	3	1	2	5	1	4	4	4	4	3	4	4	4	4	4	3	4	3	4	4	4	4	4	4	4
98	1	3	1	1	4	1	3	6	5	5	5	4	5	4	4	6	5	6	5	5	5	5	3	5	6	4
99	2	3	4	7	3	1	3	7	2	3	4	3	2	4	2	7	4	7	4	3	3	3	7	3	7	4
100	1	3	2	2	3	2	3	7	7	7	4	4	7	7	4	7	4	7	4	7	7	7	7	7	7	7
101	1	2	2	4	1	1	2	6	6	6	6	6	2	5	6	6	6	4	6	6	6	6	5	6	7	7
102	1	3	1	2	5	2	3	5	5	5	7	7	7	5	5	1	7	4	5	5	5	5	4	5	4	4
103	1	3	2	2	5	2	4	4	3	3	4	5	4	4	4	1	3	1	7	3	3	3	6	3	2	3
104	1	3	2	2	4	3	3	2	3	3	2	2	3	4	3	3	3	3	3	3	3	3	3	3	3	3
105	2	2	3	1	2	3	4	6	4	4	4	4	3	4	5	6	5	2	5	4	4	4	2	4	3	3
106	1	4	1	3	4	3	4	6	6	6	6	6	6	5	6	6	6	6	6	6	6	6	3	6	3	3
107	1	3	1	7	1	2	4	4	4	4	6	4	5	5	4	5	5	3	3	4	4	4	4	4	5	5
108	2	3	1	1	4	1	4	4	4	4	2	1	3	3	2	5	4	2	2	4	4	4	4	4	3	4
109	2	2	1	4	1	2	2	3	5	5	5	4	5	5	4	4	5	4	6	5	5	5	3	5	3	5
110	2	3	4	7	1	3	4	7	7	7	7	7	7	7	7	7	7	1	7	7	7	7	7	7	7	7
111	2	4	5	5	3	3	1	7	7	7	7	7	7	7	7	7	7	7	7	7	7	7	7	7	7	7
112	2	5	1	3	4	1	4	6	7	7	7	7	6	7	6	6	7	7	7	7	7	7	6	7	7	7
113	2	4	3	5	2	1	4	7	7	7	3	3	3	3	4	4	7	7	7	7	7	7	4	7	7	3
114	2	5	4	5	3	3	4	3	1	1	4	5	3	4	7	3	1	1	1	1	1	1	1	1	7	7
115	1	4	1	3	4	2	3	6	6	6	4	5	5	5	5	6	6	6	6	6	6	6	4	6	4	4
116	2	3	2	1	3	2	3	7	1	1	1	1	7	1	1	1	7	1	7	1	1	1	7	1	7	6
117	2	3	1	1	3	1	3	4	7	7	5	6	5	4	5	4	6	3	7	7	7	7	6	7	6	6
118	1	3	1	4	1	3	4	4	3	3	5	5	4	6	5	1	6	1	5	3	3	3	1	3	1	2
119	2	4	1	4	3	1	4	4	4	4	5	5	4	3	4	3	4	4	6	4	4	4	3	4	4	5
120	2	3	2	1	4	1	3	5	7	7	7	6	7	6	6	3	6	7	6	7	7	7	6	7	6	7
121	1	4	1	2	6	1	3	6	6	6	6	6	7	6	6	4	6	4	7	6	6	6	6	6	6	5
122	1	2	2	5	3	1	3	4	5	5	7	5	5	5	5	6	6	6	6	5	5	5	6	5	5	5
123	1	3	2	2	5	1	3	5	5	5	5	5	6	5	5	5	6	5	6	5	5	5	5	5	6	5
124	1	2	2	4	2	1	3	7	6	6	5	6	6	6	7	6	5	7	4	6	6	6	5	6	5	7
125	1	4	2	2	6	2	3	4	6	6	5	6	6	5	5	5	5	6	5	6	6	6	5	6	5	6
126	1	4	2	2	5	1	3	4	5	5	3	4	3	4	4	4	6	2	7	5	5	5	5	5	6	2
127	2	4	2	1	5	1	3	4	5	5	7	5	6	4	7	2	4	4	5	5	5	5	5	5	4	5
128	1	4	2	2	5	1	2	6	5	5	6	6	6	5	7	6	7	5	6	5	5	5	7	5	6	6
129	1	4	2	1	4	1	2	4	6	6	7	7	7	6	7	3	6	5	6	6	6	6	6	6	6	6
130	1	3	2	2	5	2	4	5	4	4	6	6	7	5	7	5	7	4	7	4	4	4	6	4	5	5
131	1	4	2	1	5	1	2	5	6	6	5	5	7	5	5	5	7	4	6	6	6	6	6	6	6	5
132	1	4	3	2	4	1	2	7	7	7	6	6	7	7	6	7	7	7	7	7	7	7	7	7	7	7
133	2	3	2	1	6	1	2	7	6	6	6	7	6	6	7	6	7	6	6	6	6	6	6	6	7	6
134	1	3	2	7	7	2	1	6	7	7	2	6	6	3	7	4	7	4	6	7	7	7	6	7	7	5
135	1	2	2	4	1	2	4	6	6	6	4	4	5	5	4	5	6	4	6	6	6	6	5	6	4	5
136	1	4	2	1	5	1	3	5	6	6	5	6	5	6	6	4	5	5	7	6	6	6	5	6	7	6
137	1	4	1	3	5	1	3	5	6	6	5	5	6	5	5	4	5	4	6	6	6	6	5	6	5	6
138	1	3	2	2	3	2	2	4	4	4	5	6	6	4	4	5	5	4	6	4	4	4	4	4	4	6
139	1	4	2	2	3	2	3	5	5	5	5	3	5	5	4	4	6	5	7	5	5	5	5	5	5	6
140	1	4	2	2	4	1	3	3	2	2	4	5	7	4	4	4	7	2	6	2	2	2	3	2	2	5
141	1	2	2	2	4	2	4	5	3	3	5	4	6	5	5	6	6	4	5	3	3	3	6	3	6	6
142	2	3	2	1	4	2	2	3	7	7	4	5	5	7	4	3	7	3	6	7	7	7	4	7	4	3
144	1	3	2	1	5	1	2	6	6	6	6	7	6	6	7	6	7	7	6	6	6	6	6	6	7	7
145	1	4	3	1	3	1	4	5	4	4	7	5	7	7	5	5	7	7	7	4	4	4	4	4	1	1
146	1	2	2	5	4	2	4	6	6	6	5	5	5	4	6	4	7	5	6	6	6	6	4	6	4	5
147	1	3	2	1	5	2	3	5	7	7	5	7	7	5	5	7	7	6	7	7	7	7	7	7	7	7
148	1	4	3	2	3	2	2	7	7	7	7	7	6	7	7	7	7	7	7	7	7	7	7	7	7	7
149	1	6	3	1	4	2	3	7	5	5	6	7	7	6	7	6	7	6	7	5	5	5	7	5	7	6
150	1	2	1	4	2	2	3	1	6	6	1	7	1	1	6	2	6	1	6	6	6	6	6	6	5	6
151	1	3	2	1	4	1	4	5	5	6	6	6	7	6	6	3	4	3	5	5	7	5	4	5	6	7
152	2	2	2	4	1	1	1	6	6	6	4	4	5	6	5	6	6	6	6	6	6	6	3	3	6	6
153	2	2	1	4	2	1	2	6	6	4	5	5	7	7	7	7	7	5	5	7	5	4	7	7	7	7
154	2	2	1	4	3	1	1	4	4	3	3	2	3	5	3	5	5	4	4	4	4	4	4	4	4	4
155	1	2	1	4	1	2	3	5	4	3	4	4	4	3	4	3	5	3	5	2	3	4	1	1	6	5
156	1	3	1	2	5	3	4	1	3	2	2	3	1	5	4	2	6	1	6	7	5	1	1	1	1	1
157	1	3	2	2	6	1	3	5	7	5	5	6	4	5	5	4	6	5	6	4	4	4	6	2	5	4
158	1	2	3	4	2	2	4	4	3	1	3	3	2	5	1	1	7	1	5	6	4	1	1	1	2	1
159	1	4	2	2	5	3	4	5	5	5	6	6	4	5	4	2	5	3	4	4	3	3	3	4	3	2
160	1	4	2	1	5	2	3	6	5	4	6	5	5	5	6	6	5	5	6	4	4	6	5	5	6	5
161	2	4	3	2	2	1	3	7	6	5	5	7	4	6	5	5	6	7	6	5	6	5	4	6	5	7
162	2	4	2	2	5	2	3	4	6	5	3	4	4	5	3	6	6	5	6	7	7	6	7	6	7	4
163	1	4	2	1	4	1	2	6	6	5	6	6	6	6	6	6	7	6	7	6	6	6	6	6	6	6
164	1	4	2	1	7	1	1	6	6	6	6	6	6	6	6	6	6	6	6	6	6	6	6	6	6	6
165	1	5	3	2	5	2	3	5	6	5	4	6	5	6	6	7	6	6	5	4	6	5	6	5	6	7
166	1	4	2	2	5	1	3	7	7	7	7	6	7	6	7	6	6	6	6	7	7	6	7	6	7	6
167	1	4	2	1	6	1	3	5	3	5	6	3	3	1	7	5	7	1	7	5	3	5	7	3	5	6
168	1	4	2	2	5	1	3	7	5	7	7	6	5	7	6	2	6	3	5	5	6	3	5	6	5	6
169	1	3	3	2	5	2	3	4	7	5	6	5	6	5	6	6	6	6	7	5	6	5	6	5	6	5
170	1	4	3	2	3	1	2	7	5	6	6	5	7	7	7	5	6	7	6	5	7	5	7	7	5	5
171	1	4	1	1	5	1	3	5	4	6	5	6	4	6	6	2	5	6	5	6	6	6	5	6	7	6
172	1	4	2	2	4	1	3	6	6	6	6	6	7	6	6	5	6	5	6	5	6	6	5	6	5	6
173	1	2	2	1	3	3	3	1	7	6	5	6	3	1	4	4	4	6	4	1	4	3	4	4	6	2
174	1	4	2	1	5	2	3	6	5	6	7	7	6	6	7	4	7	5	7	5	5	6	5	7	5	7
175	1	2	2	2	6	1	3	6	6	7	7	7	7	7	7	3	7	2	6	5	7	7	7	7	6	7
176	1	3	2	2	5	2	4	5	7	6	6	6	6	6	5	6	5	7	6	6	7	6	7	6	5	6
177	1	5	4	5	5	3	4	4	6	3	7	4	4	6	7	7	6	6	6	6	6	6	5	6	4	6
178	1	3	3	1	5	1	3	5	5	5	4	4	4	6	5	6	6	7	6	6	6	6	6	7	7	5
179	1	3	2	2	4	3	4	5	6	5	5	5	5	4	5	6	5	3	5	4	5	3	5	5	3	3
180	1	3	2	2	4	2	3	6	6	5	5	6	5	6	6	5	6	5	6	5	6	6	5	6	5	6
181	1	2	2	4	2	2	2	6	2	3	1	3	6	4	3	1	5	2	7	7	5	3	2	4	6	7
182	1	6	3	1	4	3	4	6	5	6	6	6	6	5	6	5	5	5	5	5	6	6	5	5	4	5
183	1	3	3	2	4	1	4	6	4	4	6	7	5	5	6	4	4	5	6	3	4	3	4	5	4	5
184	1	4	2	1	7	1	1	6	7	6	6	7	5	7	7	6	7	6	7	7	7	6	7	6	7	6
185	1	2	2	1	4	2	4	6	6	5	6	6	6	5	6	3	6	3	5	6	4	3	5	3	5	6
186	1	2	2	2	4	1	2	5	5	3	7	6	7	6	7	6	6	6	6	4	6	4	6	2	6	6
187	1	3	2	1	3	2	2	7	6	5	5	5	6	6	7	2	7	6	7	5	7	7	6	7	4	6
188	1	5	2	2	5	1	3	6	5	6	7	6	7	7	6	7	7	6	7	7	6	7	7	7	5	5
189	1	4	2	2	4	2	1	7	7	7	7	7	7	7	7	4	7	7	7	7	7	5	6	7	4	5
190	2	4	2	1	6	1	3	7	6	6	7	6	7	7	7	5	7	6	7	5	5	7	6	6	4	4
191	1	4	2	5	4	1	3	6	5	4	5	4	6	6	4	3	5	4	7	7	6	4	4	4	5	4
192	2	2	2	1	4	2	2	6	6	6	6	7	5	7	6	6	7	6	7	6	5	7	6	6	7	5
193	2	4	2	1	4	2	3	5	5	3	5	4	5	2	6	1	1	2	3	2	4	4	5	3	6	4
194	1	2	2	2	4	2	4	7	5	6	5	4	7	7	7	6	7	6	6	7	5	5	6	5	7	5
195	1	3	1	2	4	1	3	2	2	1	3	4	1	3	5	1	4	3	7	6	4	2	3	4	1	2
196	1	3	1	2	4	2	3	6	4	4	4	4	4	6	5	2	7	6	7	6	5	7	5	6	4	5
197	1	7	2	5	5	1	3	6	6	5	5	4	6	6	5	5	5	6	5	5	5	5	4	4	5	5
198	1	3	2	7	5	2	4	3	5	3	4	7	7	4	5	7	4	7	4	7	4	7	3	7	4	7
199	1	3	3	5	3	1	2	6	5	6	6	5	6	7	6	5	6	6	6	5	6	5	6	6	5	5
200	1	4	1	1	4	1	4	6	7	6	6	7	7	6	7	5	6	7	6	6	6	6	7	6	7	6
201	1	4	1	1	7	3	4	3	5	4	5	6	6	5	5	5	6	6	4	5	5	6	6	4	5	5
202	1	6	2	1	4	2	4	5	5	3	4	4	5	5	5	5	4	5	5	6	4	4	4	6	4	4
203	1	4	2	1	5	1	4	5	6	7	5	6	6	6	5	6	5	7	5	6	4	6	7	5	4	4
204	1	4	1	2	3	2	3	5	5	5	5	6	6	6	5	5	6	6	5	6	5	6	6	5	6	7
205	1	5	2	1	5	2	4	5	5	5	6	6	6	6	6	5	7	5	7	7	4	5	5	6	5	5
206	1	4	1	1	3	2	3	6	6	7	7	6	7	6	6	6	7	6	5	5	6	3	5	7	5	6
207	1	2	2	5	4	1	2	7	6	7	6	6	5	7	6	6	7	5	6	6	7	4	6	6	7	6
208	1	4	2	1	5	1	3	6	3	4	6	5	6	5	6	4	5	4	6	5	4	5	6	5	4	5
209	1	3	2	2	6	1	3	7	7	5	6	6	6	5	7	7	6	5	6	5	6	6	4	7	6	5
210	1	4	2	1	4	2	4	5	4	5	5	4	6	6	4	3	6	4	6	7	5	3	5	4	6	5
211	1	6	3	1	4	2	1	6	6	6	6	7	7	6	7	6	7	6	6	7	7	7	6	7	7	7
212	2	4	2	1	6	1	2	6	5	5	5	6	6	5	6	4	5	4	5	5	5	5	5	6	5	6
213	1	4	2	2	6	1	3	7	7	5	4	6	4	5	5	4	7	6	7	5	7	4	5	4	7	6
214	2	3	3	5	3	1	3	7	6	7	7	6	7	6	6	4	7	7	7	7	7	6	7	7	7	6
215	1	5	3	1	4	2	4	6	5	6	5	5	5	4	4	3	5	6	5	4	6	4	5	6	5	4
216	1	4	2	1	5	1	2	6	5	6	6	7	7	6	5	6	7	6	7	5	6	6	5	4	4	2
217	1	4	2	5	4	2	4	4	6	5	5	6	6	6	5	2	5	6	6	5	6	6	5	4	3	5
218	2	3	2	1	4	1	2	7	7	6	6	7	6	7	7	6	7	6	7	6	7	7	6	7	6	7
219	1	4	2	7	4	1	3	6	4	5	6	5	6	6	5	6	7	6	7	5	6	7	6	6	7	5
220	1	4	2	2	6	1	2	7	7	6	5	7	7	6	5	5	6	6	5	7	6	6	6	7	4	5
221	1	2	1	2	5	2	4	6	4	6	6	4	4	5	7	5	7	4	6	2	7	6	1	4	2	1
222	1	5	3	2	3	2	4	7	4	4	6	6	7	5	5	2	5	5	5	6	7	4	5	5	7	6
223	1	4	2	2	5	1	3	7	6	7	4	6	7	5	5	4	5	6	6	3	3	5	7	6	6	5
224	2	4	1	2	4	1	2	4	4	6	3	4	1	6	5	5	7	2	7	5	3	4	6	5	3	5
225	1	3	2	1	4	1	3	7	3	2	5	5	5	5	6	7	7	4	5	4	4	6	4	4	6	6
226	2	3	2	1	4	1	1	7	6	7	6	7	7	7	7	6	6	7	6	6	7	6	7	7	7	7
227	2	2	1	2	6	1	3	7	6	7	7	6	7	6	6	3	7	6	7	7	6	4	5	6	7	5
228	2	4	2	1	6	1	1	5	5	7	6	5	7	7	5	1	7	6	6	6	5	4	6	5	5	4
229	1	2	3	2	4	1	3	6	6	7	5	6	5	7	6	4	6	5	7	6	5	4	4	4	6	6
230	2	2	2	4	1	2	2	4	4	5	4	4	4	4	4	4	4	4	4	4	5	4	5	4	4	5
231	2	4	2	1	6	1	2	4	3	4	3	2	4	4	3	2	4	2	6	5	5	3	5	4	4	5
232	1	2	4	4	1	2	3	5	6	4	6	7	6	6	7	2	5	4	6	6	4	3	3	3	5	5
233	2	4	1	4	5	1	3	7	7	7	7	7	7	7	7	7	7	7	6	6	7	7	7	6	6	7
234	2	4	2	2	5	1	2	6	6	7	7	6	7	6	6	4	6	6	7	6	7	5	7	6	5	6
235	2	4	3	7	4	1	4	4	5	6	4	4	7	5	4	6	6	6	7	6	3	4	5	5	5	4
236	2	4	1	1	5	1	2	6	4	4	7	7	5	7	7	3	4	5	4	6	4	2	4	4	4	3
237	2	2	2	4	2	2	2	5	4	3	6	5	6	4	6	6	6	5	6	6	3	6	6	5	6	6
238	1	3	3	2	4	2	2	4	4	3	5	3	5	7	6	5	6	2	5	4	3	3	7	4	6	4
239	1	4	3	5	4	2	4	5	4	5	4	3	6	4	4	3	6	5	6	4	4	4	3	4	5	5
240	1	2	2	4	2	1	3	6	5	5	5	6	7	6	6	5	5	4	5	6	5	4	5	6	4	5
241	1	2	3	4	1	3	4	4	4	4	6	5	4	5	5	5	6	3	6	5	5	6	5	6	5	4
242	1	2	2	4	2	2	3	3	5	6	2	4	2	6	4	4	6	7	6	4	5	7	6	2	7	6
243	2	2	2	2	4	2	3	6	6	6	6	5	6	5	6	6	6	5	5	6	5	6	5	6	5	6
244	2	6	4	5	4	2	3	5	6	4	5	6	6	6	6	7	7	5	7	7	5	7	7	6	7	6
245	1	4	2	5	3	2	4	5	5	5	6	7	5	5	5	4	5	4	6	6	5	6	6	5	5	5
246	2	3	3	2	4	2	3	5	6	5	5	5	5	5	7	6	5	5	6	5	4	5	6	6	7	6
247	2	4	2	1	5	1	2	6	6	5	5	5	5	6	5	5	7	5	7	5	5	5	7	5	5	6
248	1	4	2	1	6	2	2	6	6	6	6	6	6	7	6	6	6	7	6	7	5	5	6	6	6	6
249	1	3	2	2	4	1	3	5	6	5	5	7	6	6	7	5	7	5	6	6	7	4	6	7	6	6
250	2	3	1	2	5	1	4	6	6	7	6	7	7	6	7	3	6	6	7	7	6	6	6	7	6	7
251	2	3	2	3	4	1	3	7	2	4	4	3	2	4	6	3	7	6	6	7	5	6	3	5	7	6
252	2	4	2	5	5	1	4	6	3	6	3	6	7	7	6	7	7	5	7	7	7	7	3	7	7	7
253	2	2	2	4	2	1	2	5	4	3	2	2	4	3	4	3	5	3	5	6	5	5	5	4	5	5
255	1	3	2	1	4	2	2	6	6	5	6	6	5	6	6	6	6	6	6	6	5	6	6	6	7	6
256	1	4	1	1	4	1	3	5	6	6	7	6	6	7	7	4	7	6	7	6	7	7	6	6	6	7
257	2	2	2	4	3	2	3	4	3	4	5	4	3	5	4	6	5	4	5	6	6	5	6	5	6	5
258	1	5	2	1	7	1	3	6	6	6	7	7	6	6	7	6	6	6	7	6	7	6	7	6	7	7
259	2	5	2	5	5	2	3	4	6	5	5	6	6	4	6	4	6	4	3	4	4	5	6	4	5	4
260	1	6	2	1	6	2	5	4	7	2	4	3	7	7	3	6	7	2	7	7	5	6	4	7	6	2
261	1	4	2	2	4	2	2	3	7	4	6	7	4	6	5	3	6	5	6	3	4	6	4	3	5	4
262	2	2	1	3	4	1	4	6	4	6	5	4	6	5	6	5	4	5	5	6	5	6	5	4	6	5
263	2	3	2	2	4	2	1	5	5	6	4	5	6	6	5	3	5	6	5	6	5	5	6	5	6	5
264	1	4	2	2	4	1	2	6	5	5	4	5	6	7	7	6	7	7	7	6	7	5	6	7	5	6
265	1	3	2	1	4	1	3	5	5	5	7	4	5	4	5	6	4	4	7	4	3	3	5	4	3	6
266	1	3	3	2	2	2	3	7	7	6	6	7	6	7	7	6	7	6	7	6	7	7	6	7	6	7
267	2	4	1	1	5	1	3	5	4	2	4	5	5	5	5	3	5	4	5	6	4	5	6	6	6	6
268	2	2	2	5	4	1	3	3	6	5	7	3	5	4	5	7	4	6	7	5	6	5	4	6	6	7
269	2	2	1	1	5	1	1	7	4	2	5	4	6	5	4	5	6	6	7	7	7	6	6	4	6	7
270	2	5	2	1	4	2	4	4	6	4	5	4	4	4	5	5	4	5	4	3	4	4	3	3	4	3
271	2	2	2	7	3	3	4	4	4	4	5	7	7	7	7	7	7	4	3	6	6	4	1	4	4	5
272	2	3	2	5	4	1	2	5	4	4	5	6	6	4	5	3	5	5	6	6	7	5	4	5	6	5
273	2	3	2	1	4	1	3	5	5	5	5	6	5	5	5	5	5	5	5	5	5	4	5	4	5	5
274	2	4	2	2	4	2	3	5	6	7	4	5	6	7	5	3	5	4	5	6	4	4	5	7	7	6
275	1	2	3	2	5	1	4	5	3	4	6	3	4	5	3	5	6	4	7	7	7	7	3	5	7	7
276	2	2	2	2	3	1	3	5	4	3	7	7	7	5	7	2	6	5	6	6	7	2	2	3	5	5
277	2	3	2	1	5	2	2	5	4	2	7	5	6	7	5	2	6	6	6	7	4	6	6	6	6	6
278	2	4	2	1	4	1	3	4	3	2	2	2	5	6	6	5	6	1	5	6	3	1	4	5	5	6
279	2	2	2	3	3	1	3	6	2	5	5	6	7	5	5	3	7	5	3	5	6	6	7	5	6	6
280	1	4	2	2	6	2	3	6	6	6	5	5	6	6	6	5	6	5	7	6	6	5	6	6	6	7
281	1	2	2	4	2	2	1	3	6	3	5	4	3	5	7	7	7	5	7	1	5	4	6	7	6	4
282	2	4	2	2	3	1	3	5	5	3	5	6	5	6	5	4	5	5	6	5	6	6	5	3	5	5
283	1	3	3	2	4	2	3	4	7	5	6	7	5	7	7	7	5	7	4	5	5	6	7	6	7	5
284	1	4	2	5	4	2	4	6	5	6	7	6	6	7	6	3	5	4	4	3	4	4	5	5	5	4
285	2	2	2	4	2	1	3	4	3	2	4	3	4	5	3	7	7	5	5	6	7	4	6	4	7	7
286	2	2	2	4	2	2	2	4	3	4	4	5	3	4	4	2	5	4	2	2	3	5	3	5	2	5
287	2	2	2	4	2	1	2	3	1	6	3	3	6	3	4	2	6	7	7	6	5	4	6	3	6	6
288	2	5	2	7	5	2	2	4	7	6	5	7	6	5	5	7	6	5	6	6	7	4	6	7	6	5
289	1	3	2	2	4	2	3	7	4	6	6	4	6	6	4	3	6	6	6	4	6	5	4	5	6	7
290	2	3	2	1	6	1	3	6	7	6	4	7	6	7	6	7	7	7	6	6	7	6	6	7	7	7
291	2	4	2	2	4	1	3	6	6	5	6	6	6	5	6	5	6	5	6	5	5	5	5	5	6	6
292	2	3	2	1	4	2	3	5	4	7	4	6	6	7	7	5	6	3	6	5	6	6	4	7	6	4
293	2	2	3	5	3	1	2	3	4	4	5	7	5	7	5	2	7	3	7	4	5	1	3	5	1	3
294	2	3	2	3	3	1	4	6	6	7	7	6	5	6	6	5	6	7	5	5	6	5	6	7	6	7
295	2	5	2	1	5	1	3	6	4	5	5	5	6	6	5	4	6	5	7	5	5	5	7	5	6	5
296	2	4	3	1	4	2	1	5	3	5	5	6	6	4	6	3	7	7	7	7	7	7	6	6	7	7
297	2	4	2	1	4	2	4	6	2	6	2	1	7	6	2	1	6	3	5	2	3	1	4	5	6	3
298	1	2	2	2	3	1	4	7	6	3	7	7	7	7	7	7	7	4	7	4	5	4	3	3	1	6
299	1	4	2	5	5	1	3	5	2	5	2	2	6	2	2	4	6	6	6	6	6	5	4	4	5	3
300	1	6	2	2	4	3	4	4	3	3	4	4	3	4	3	3	4	4	3	3	3	4	3	3	3	3
301	2	2	2	4	1	2	4	6	5	4	5	5	6	6	5	5	6	5	7	6	5	5	5	5	7	7
302	2	2	5	7	3	3	3	2	4	1	3	2	4	6	2	4	5	5	5	7	3	7	3	5	2	5
303	1	5	3	7	2	2	3	6	5	6	7	5	5	6	6	5	7	5	6	6	5	6	5	6	5	5
304	1	4	2	1	4	1	2	6	3	4	2	3	7	2	6	4	7	3	6	5	2	7	5	2	5	3
305	1	4	1	1	7	1	3	7	7	7	7	7	7	7	7	7	7	7	7	7	7	7	7	7	7	7
306	1	4	2	1	4	1	3	6	6	5	6	7	6	5	7	6	7	6	6	5	5	6	6	5	6	6
307	1	5	2	3	3	1	2	5	4	5	5	5	5	6	4	2	5	4	5	7	6	5	5	6	6	6
308	2	3	3	7	4	1	2	2	3	4	1	2	6	4	1	7	6	1	6	6	5	4	5	4	2	3
309	2	2	2	4	1	2	4	3	2	3	4	5	2	3	4	4	4	4	4	4	3	4	3	3	4	5
310	2	2	2	4	2	2	2	5	5	7	2	2	5	5	6	2	3	2	5	5	6	7	7	3	6	7
311	1	3	4	2	2	3	2	5	5	4	5	2	5	4	3	4	6	3	6	3	6	6	5	4	3	6
312	1	4	3	2	4	2	3	7	7	6	7	6	6	6	6	5	7	6	7	7	6	6	6	7	6	6
313	2	4	2	2	4	1	3	7	4	4	5	6	5	3	5	1	5	3	6	6	2	1	5	6	3	6
314	2	3	1	7	4	1	1	1	1	1	2	1	2	3	1	2	7	4	5	6	5	2	1	2	5	5
315	2	3	2	5	3	3	4	6	3	6	4	3	5	5	6	5	3	5	5	3	5	5	5	5	7	7
316	1	5	2	1	5	2	3	5	6	5	6	4	5	6	4	2	7	5	7	7	7	6	5	5	7	6
317	1	3	2	2	4	1	3	6	6	6	5	5	6	6	5	5	5	5	5	6	6	5	6	5	6	6
318	2	2	3	4	2	1	2	5	5	5	5	6	7	6	6	4	7	6	6	6	5	6	6	6	7	7
319	2	2	3	1	3	1	2	5	5	4	5	5	4	4	3	4	5	6	6	6	4	5	5	4	4	5
320	2	4	2	1	5	1	2	6	6	6	5	7	6	7	5	6	7	6	5	7	5	7	6	7	5	6
321	2	4	3	2	3	1	3	6	6	5	7	5	4	5	5	7	5	4	5	6	4	7	5	4	5	6
322	2	3	1	2	4	1	2	7	7	7	5	7	5	7	5	4	7	5	6	7	6	5	6	7	6	7
323	2	5	3	7	3	2	4	3	4	6	4	3	5	4	4	4	4	4	5	5	5	5	4	4	6	4
324	2	4	2	1	6	1	3	7	6	6	6	7	7	6	6	3	6	5	6	5	7	5	6	7	6	4
325	2	4	1	2	5	1	4	5	2	5	6	6	5	5	6	6	6	2	5	5	6	5	4	6	5	6
326	2	3	2	1	4	1	2	7	6	7	6	7	6	7	7	4	7	7	7	7	6	6	7	6	6	7
327	1	4	2	1	7	2	3	5	5	6	5	6	6	5	5	5	6	6	7	5	6	6	7	5	6	5
328	2	4	2	1	5	2	4	7	4	7	4	5	5	4	5	5	7	5	4	4	4	4	5	5	4	4
329	1	4	2	2	4	2	3	7	6	4	6	5	7	4	6	5	7	5	6	5	7	5	7	5	6	7
330	2	4	2	1	4	2	3	6	7	5	5	6	7	7	5	6	5	6	5	5	7	7	6	7	5	7
331	2	4	1	2	6	2	3	5	4	2	1	3	6	5	2	7	7	3	6	7	6	5	4	6	7	4
332	1	5	2	1	4	1	3	6	4	5	3	4	3	4	2	5	6	5	7	6	5	6	5	3	5	6
333	1	3	1	1	6	1	4	5	6	6	5	6	6	6	5	4	5	5	5	4	5	5	5	6	4	5
334	2	4	2	3	3	3	3	6	3	6	3	6	3	3	5	3	3	3	3	7	5	6	4	2	5	6
335	2	3	1	3	4	1	3	5	4	3	5	3	6	5	7	7	7	6	5	6	4	5	3	5	4	5
336	2	4	2	1	5	2	4	4	6	5	5	7	7	6	4	6	4	6	7	6	5	6	4	6	5	6
337	2	4	2	1	5	1	2	6	6	6	4	5	5	7	6	5	6	4	5	6	5	4	5	6	4	5
338	2	3	2	2	6	3	3	3	1	1	1	3	3	1	2	2	2	2	2	5	2	1	5	4	1	3
339	2	4	2	1	6	1	4	7	7	7	7	7	7	7	6	7	6	7	7	7	6	7	7	7	5	5
340	1	3	3	2	3	2	4	6	4	7	6	7	6	5	5	5	7	7	7	6	7	6	5	4	7	6
341	2	2	2	4	2	1	2	4	4	3	5	5	4	4	4	5	5	3	5	5	4	5	5	5	5	5
342	2	4	2	1	3	1	3	5	6	6	5	4	5	6	6	3	2	6	3	5	6	4	5	6	4	3
343	2	4	2	1	5	1	3	6	6	7	7	7	7	7	7	7	6	7	7	7	6	7	7	7	7	6
344	2	4	2	2	5	2	3	5	4	3	4	6	4	3	4	4	7	2	3	2	1	4	3	3	3	4
345	2	3	2	2	4	2	1	5	3	6	5	5	5	4	3	5	3	5	5	6	2	5	5	5	4	5
346	2	3	2	2	5	1	3	7	6	6	6	6	7	5	5	4	6	5	6	6	7	4	6	6	7	6
347	2	3	2	2	4	2	1	5	3	6	5	5	5	4	3	5	3	5	5	6	2	5	5	5	4	5
348	2	3	2	2	5	1	3	6	6	6	7	6	7	5	5	5	6	5	6	6	7	4	5	6	7	7
349	1	3	1	1	3	2	3	6	7	6	4	4	5	4	5	6	5	6	5	7	6	6	6	6	5	6
350	2	5	2	1	4	1	3	7	6	7	7	2	7	6	1	7	7	7	6	7	6	7	6	7	7	7
351	2	2	1	4	1	2	1	7	7	7	3	3	3	3	3	7	3	7	3	7	7	7	7	7	7	7
352	2	5	2	5	3	1	4	7	1	1	7	7	7	7	1	7	7	7	7	1	1	1	7	1	7	7
353	2	6	2	3	4	2	4	6	7	7	5	2	5	5	1	6	5	6	5	7	7	7	6	7	6	2
354	1	5	2	2	6	4	4	1	1	1	7	7	7	7	7	1	7	1	7	1	1	1	1	1	1	1
355	2	5	4	7	2	3	4	3	3	3	7	4	7	7	2	3	7	3	7	3	3	3	3	3	3	3
356	2	2	2	4	1	2	3	5	5	5	5	5	5	5	5	5	5	5	5	5	5	5	5	5	5	5
357	2	2	2	4	1	3	3	5	5	5	3	4	3	3	4	5	3	5	3	5	5	5	5	5	5	6
358	2	5	2	3	5	2	4	6	7	6	6	7	7	6	7	6	7	7	6	7	6	7	6	7	7	6
359	2	5	4	5	3	3	4	1	7	7	1	1	1	1	1	1	1	1	1	7	7	7	1	7	1	1
360	2	4	1	2	3	3	4	6	5	5	7	5	7	7	7	6	7	6	7	5	5	5	6	5	6	6
361	2	2	1	3	1	3	4	7	7	7	1	1	1	1	1	7	1	7	1	7	7	7	7	7	7	1
362	2	6	4	5	1	2	3	2	1	1	6	6	6	6	1	2	6	2	6	1	1	1	2	1	2	2
363	2	5	2	1	5	1	4	7	7	7	4	4	4	4	5	7	4	7	4	7	7	7	7	7	7	7
364	1	2	2	4	1	2	4	1	3	3	1	1	1	1	1	2	1	2	1	3	3	3	3	3	2	2
365	2	5	2	3	3	2	4	3	4	4	7	6	7	7	3	4	7	4	7	4	4	4	4	4	4	5
366	2	5	2	3	2	3	4	4	5	4	4	5	4	4	4	4	4	4	4	4	4	4	4	4	4	5
367	2	6	5	7	1	1	2	7	6	7	7	7	7	7	6	7	7	7	6	7	7	7	7	5	7	7
368	2	2	2	4	1	2	4	4	5	5	5	4	5	5	5	4	5	4	5	5	5	5	4	5	4	4
369	2	2	2	4	2	1	3	5	4	4	4	4	4	4	3	5	4	5	4	4	4	4	5	4	5	4
370	2	2	2	4	1	3	3	6	6	6	1	1	1	1	2	6	1	6	1	6	6	6	6	6	6	6
371	1	5	4	5	6	3	5	1	7	7	4	4	4	4	4	1	4	1	4	7	7	7	1	7	1	1
372	2	2	2	4	1	2	4	3	6	6	3	3	3	3	4	3	3	3	3	6	6	6	3	6	3	4
373	2	5	2	7	4	2	4	3	7	7	1	1	1	1	2	3	1	3	1	7	7	7	3	7	3	4
374	2	4	1	4	2	2	4	7	6	6	7	7	7	7	7	7	7	7	7	6	6	6	7	6	7	7
375	2	6	4	5	1	1	3	3	3	3	7	7	7	7	4	3	7	3	7	3	3	3	3	3	3	3
376	1	3	3	3	3	2	1	6	6	7	7	7	7	6	7	7	6	7	6	7	6	7	6	7	7	7
377	2	2	2	4	1	3	3	2	5	6	1	2	1	1	3	1	1	2	1	6	5	5	1	6	1	1
378	2	5	2	1	3	1	3	6	6	6	6	6	6	6	6	5	6	6	6	7	6	6	6	7	6	6
379	2	5	2	7	4	1	4	7	7	7	7	7	7	7	5	7	7	7	7	7	6	7	6	7	7	7
380	2	5	4	5	2	3	4	2	1	1	7	7	7	7	7	2	7	2	5	3	1	1	2	1	2	4
381	1	5	4	5	3	3	3	6	4	4	7	7	7	7	4	6	7	6	7	4	4	4	6	4	6	4
382	2	5	4	5	2	2	4	4	3	3	4	5	4	4	7	4	4	4	4	3	3	3	4	3	4	2
383	1	5	2	7	4	3	4	7	7	7	7	7	7	7	7	7	7	7	7	7	7	7	6	7	7	6
384	2	2	2	4	1	3	4	1	7	7	6	6	6	6	5	1	6	1	6	7	7	7	1	5	2	2
385	1	2	2	4	1	2	3	4	6	6	5	5	5	5	6	4	5	4	5	6	6	5	5	6	4	5
386	2	2	2	4	2	3	5	1	7	7	2	5	2	2	4	1	2	1	2	7	7	6	1	6	3	4
387	2	2	2	4	1	3	4	5	6	6	2	3	2	2	3	5	2	5	2	6	6	6	5	6	5	5
388	2	5	3	5	3	2	3	7	7	7	6	7	6	6	6	7	6	7	6	7	7	5	7	6	7	7
389	2	2	2	4	2	3	4	6	1	1	1	1	1	1	1	6	1	6	1	2	1	1	6	1	6	1
390	2	2	2	4	2	2	4	1	6	6	1	1	1	1	1	1	1	1	1	6	6	6	2	6	1	5
391	2	2	2	4	1	1	4	3	5	5	4	4	4	4	4	3	4	3	4	5	5	5	3	5	3	4
392	1	5	4	5	4	4	5	2	3	3	7	7	7	7	5	2	5	2	5	3	3	3	2	3	2	3
393	1	5	2	5	4	3	3	7	7	7	7	7	7	7	7	7	7	7	7	7	7	7	6	7	7	7
394	2	5	3	2	4	3	4	7	7	7	7	7	7	7	7	6	7	7	7	7	7	7	7	7	7	6
395	1	2	2	4	4	1	4	6	5	5	5	5	5	5	5	6	5	6	5	5	5	5	6	5	6	7
396	2	2	2	4	2	2	3	6	7	7	5	5	5	5	6	6	5	6	5	7	7	6	6	7	6	7
397	2	5	2	3	4	3	4	1	5	5	4	6	4	4	4	1	4	1	4	5	5	5	1	5	1	2
398	2	5	4	7	2	3	4	7	7	7	7	7	7	7	7	7	7	7	7	6	7	7	7	7	7	6
399	2	5	4	7	3	3	3	7	7	7	7	7	7	7	7	7	7	7	7	7	7	7	7	7	7	7
400	2	5	2	3	5	1	3	6	5	5	5	5	7	7	5	7	6	7	5	5	5	5	7	6	7	6
401	2	5	2	1	4	1	4	4	7	7	5	5	5	6	5	4	5	4	5	7	6	7	3	7	5	5
402	2	5	2	7	3	2	4	5	7	7	7	7	7	7	7	5	7	5	7	7	7	7	5	7	5	5
403	2	5	2	7	5	3	4	1	7	7	7	7	7	7	1	1	2	1	7	7	6	6	1	6	1	1
404	2	5	2	1	5	1	1	7	7	7	7	7	7	7	7	7	6	7	7	7	7	7	7	7	6	7
405	2	2	2	4	1	3	4	7	7	7	7	7	7	7	7	7	7	6	7	7	7	7	7	7	7	6
406	2	5	2	3	4	2	3	4	4	4	4	2	3	4	3	4	4	5	4	4	4	4	5	4	4	4
407	1	5	2	1	4	3	4	4	5	5	6	3	5	6	5	4	6	4	6	5	5	5	5	5	4	4
409	2	5	3	2	4	3	3	7	7	7	7	7	6	7	7	7	7	7	6	7	7	7	6	7	7	7
410	2	2	2	4	2	2	4	4	4	4	4	5	6	4	5	4	4	4	4	4	4	4	2	4	4	2
411	2	2	2	4	1	3	4	1	5	5	5	6	4	3	5	1	5	1	5	5	5	5	1	5	1	1
412	1	5	1	1	4	3	4	4	7	7	5	3	6	7	6	4	5	4	5	7	5	7	5	7	4	5
413	2	2	2	4	2	4	4	4	6	6	4	5	6	5	5	4	4	4	4	6	6	6	2	6	4	3
414	1	5	3	5	4	1	1	7	7	7	7	7	7	7	7	7	7	7	7	7	7	7	6	7	7	6
415	2	5	2	1	3	3	4	1	7	7	7	7	7	5	7	2	7	1	7	6	7	6	1	7	2	1
416	2	2	2	4	2	2	4	7	5	5	4	4	5	4	3	7	5	6	4	5	5	5	5	5	7	6
417	2	6	4	6	2	1	4	4	5	5	3	3	4	4	4	4	3	4	3	5	5	5	5	5	4	4
418	2	2	2	4	1	1	5	1	7	7	3	2	1	1	1	2	3	1	2	7	5	7	1	6	2	1
419	2	5	3	1	4	1	3	5	5	5	4	4	4	7	4	5	4	5	4	5	5	5	5	5	4	5
420	2	5	2	7	4	1	4	1	7	7	3	2	2	1	1	1	3	1	3	7	7	7	3	7	1	1
421	2	5	2	2	5	1	4	7	3	3	4	5	7	3	4	7	4	7	4	3	3	3	3	3	7	7
422	2	5	4	5	4	3	4	7	7	7	7	7	4	7	7	7	7	7	7	7	7	7	1	7	7	7
423	2	3	3	7	4	1	4	7	6	6	4	4	4	3	3	6	5	7	4	6	6	6	5	6	6	7
424	2	5	2	1	4	2	3	7	7	7	7	7	7	7	7	7	7	7	7	7	7	7	6	7	7	6
425	1	2	2	4	2	1	5	4	4	4	3	3	4	4	4	4	3	4	3	4	4	4	4	4	4	4
426	2	5	2	3	4	2	4	3	3	3	4	4	3	3	3	3	4	3	4	3	3	3	3	3	3	3
427	1	5	2	1	5	2	3	4	5	5	5	5	5	4	4	4	5	4	5	5	5	5	4	5	4	5
428	1	5	2	3	5	2	4	2	7	7	5	6	4	7	4	2	5	2	5	6	7	7	5	7	2	2
429	1	5	3	7	4	3	4	1	4	4	7	5	6	7	5	2	7	2	6	4	4	4	2	3	2	1
430	1	5	2	2	5	2	4	4	6	7	5	6	7	5	5	5	5	4	5	6	7	7	5	7	4	5
431	2	2	2	4	1	2	2	4	6	6	5	5	6	5	6	5	5	4	5	5	6	7	4	6	5	5
432	2	4	2	1	4	1	4	6	5	5	7	3	2	2	4	6	6	7	6	6	5	5	5	5	6	6
433	1	5	1	1	6	4	5	2	6	6	5	4	4	4	4	2	5	2	5	6	6	6	6	6	2	2
434	2	5	4	1	4	1	3	5	6	6	5	4	4	5	4	5	5	5	5	6	6	6	4	7	5	4
435	2	2	2	4	1	3	4	3	7	7	3	3	5	4	4	3	3	3	3	7	7	7	4	7	3	4
436	2	5	2	3	4	3	4	1	4	4	1	4	7	7	7	1	1	1	1	4	4	4	7	4	2	3
437	1	5	2	1	5	3	3	5	7	7	6	5	6	6	5	5	6	5	6	7	7	7	6	7	5	6
438	2	6	2	3	4	3	4	7	4	4	4	1	4	1	1	7	4	7	4	4	4	4	4	4	7	7
439	2	4	2	5	5	2	3	5	5	5	4	7	5	7	4	5	4	5	4	5	5	5	7	5	5	5
440	2	4	4	5	1	4	4	7	6	7	7	7	6	7	7	7	7	6	7	7	6	7	7	7	7	6
441	2	4	1	1	6	2	4	5	3	5	5	6	5	5	5	6	3	7	5	6	6	5	5	5	6	5
442	2	4	2	3	5	1	4	7	6	7	7	6	7	7	7	7	7	7	6	7	6	7	6	7	7	7
443	2	5	3	5	5	2	5	7	5	5	5	5	6	5	5	6	5	7	5	5	5	5	5	6	7	7
444	2	2	2	4	1	2	1	1	4	4	4	6	6	4	6	1	4	2	4	4	4	4	4	4	1	1
445	1	3	1	2	5	1	4	4	4	4	3	4	4	4	5	5	3	4	3	4	5	4	4	4	1	1
446	1	3	1	1	4	1	3	6	5	5	5	4	5	4	4	6	5	6	5	5	5	5	3	5	6	4
447	2	3	4	7	3	1	3	7	2	3	4	3	2	3	3	7	4	7	4	3	3	3	7	3	7	5
448	1	3	2	2	3	2	3	7	7	7	4	4	7	7	4	7	4	7	5	7	7	6	7	7	7	7
449	1	2	2	4	1	1	2	6	6	6	6	6	3	5	6	6	6	5	6	5	6	6	5	6	6	7
450	1	3	1	2	5	2	3	5	5	6	6	7	6	5	6	1	6	4	5	5	5	5	5	5	4	4
451	1	3	2	2	5	2	4	4	3	3	4	5	3	4	4	1	3	2	6	3	3	3	6	3	3	6
452	1	3	2	2	4	3	3	2	3	3	2	2	3	4	3	3	3	3	3	3	3	3	3	3	3	3
453	2	2	3	1	2	3	4	5	4	4	4	4	3	4	5	6	5	4	5	4	4	4	2	4	3	3
454	1	4	1	3	4	3	4	6	6	6	6	6	6	5	6	6	7	6	6	7	6	6	3	6	3	3
455	1	3	1	7	1	2	4	4	4	4	6	5	5	5	4	5	5	3	3	3	4	4	4	4	5	5
456	2	3	1	1	4	1	4	4	4	4	2	2	3	3	2	5	4	2	2	3	4	4	4	4	3	4
457	2	2	1	4	1	2	2	3	5	5	5	4	5	5	4	4	5	5	6	5	5	5	3	5	3	5
458	2	3	4	7	1	3	4	7	7	7	7	7	7	7	6	7	7	3	7	6	7	7	6	7	7	7
459	2	4	5	5	3	3	1	7	7	7	6	7	7	6	7	7	7	7	7	7	7	6	7	7	7	6
460	2	5	1	3	4	1	4	6	7	7	6	7	6	7	6	6	7	6	7	7	7	7	6	7	7	7
461	2	4	3	5	2	1	4	7	7	7	3	3	3	4	4	4	6	7	7	7	7	7	4	7	7	3
462	2	5	4	5	3	3	4	3	2	1	4	5	3	4	5	3	2	1	3	2	1	3	2	1	5	5
463	1	4	1	3	4	2	3	6	6	5	5	5	5	5	5	6	7	6	5	6	6	6	4	5	4	5
464	2	3	2	1	3	2	3	7	1	1	1	1	7	1	1	1	7	3	7	1	4	1	7	1	7	3
465	2	3	1	1	3	1	3	4	7	7	5	6	5	4	5	4	6	5	7	6	7	7	6	6	6	6
466	1	3	1	4	1	3	4	4	3	3	5	5	4	6	5	2	6	2	5	3	3	3	3	2	1	2
467	2	4	1	4	3	1	4	4	4	4	5	4	4	3	4	3	4	4	6	4	4	4	3	4	5	5
468	2	3	2	1	4	1	3	5	7	7	7	6	6	6	6	5	6	7	6	7	7	7	6	7	6	7
469	1	4	1	2	6	1	3	6	6	6	6	6	7	6	6	4	6	4	7	6	7	6	6	6	6	6
470	1	2	2	5	3	1	3	4	5	5	6	5	5	5	6	5	6	6	6	5	5	5	6	5	6	6
471	1	3	2	2	5	1	3	5	5	5	5	5	6	5	5	5	6	5	6	5	5	5	5	5	6	5
472	1	2	2	4	2	1	3	7	6	6	5	6	6	6	7	6	5	7	5	6	6	6	5	6	5	7
473	1	4	2	2	6	2	3	4	6	6	5	6	6	5	5	5	5	6	5	6	6	6	5	6	5	6
474	1	4	2	2	5	1	3	4	5	5	3	4	3	4	4	4	6	3	7	5	5	5	5	5	6	2
475	2	4	2	1	5	1	3	4	5	5	7	5	6	4	5	3	4	4	5	5	5	5	5	5	4	5
476	1	4	2	2	5	1	2	6	5	5	6	6	6	5	7	6	7	5	6	5	5	5	7	5	6	6
477	1	4	2	1	4	1	2	4	6	6	7	6	7	6	6	5	6	5	6	6	6	6	6	6	6	6
478	1	3	2	2	5	2	4	5	4	4	6	6	7	5	6	5	7	5	7	4	4	4	6	4	5	5
479	1	4	2	1	5	1	2	5	6	6	5	5	7	5	5	5	7	4	6	6	6	6	6	6	6	5
480	1	4	3	2	4	1	2	7	7	6	6	6	7	7	7	7	7	7	7	7	7	7	7	7	7	7
481	2	3	2	1	6	1	2	7	6	6	6	7	6	6	6	6	7	6	6	7	6	6	6	6	7	6
482	1	3	2	7	7	2	1	6	7	7	2	6	6	3	6	4	7	5	6	7	7	7	6	7	7	5
483	1	2	2	4	1	2	4	5	6	6	4	4	5	5	5	5	6	5	6	6	6	6	5	6	4	5
484	1	4	2	1	5	1	3	5	6	6	5	6	5	6	6	4	5	6	7	6	6	6	5	6	7	6
485	1	4	1	3	5	1	3	5	6	6	5	5	6	5	5	4	5	4	6	6	6	6	5	6	5	6
486	1	3	2	2	3	2	2	4	4	4	5	6	6	4	4	5	5	5	6	4	5	4	4	5	4	6
487	1	4	2	2	3	2	3	5	5	5	5	3	5	4	4	4	6	5	6	6	5	5	5	5	5	6
488	1	4	2	2	4	1	3	3	2	2	4	5	7	4	4	4	7	2	6	2	2	2	3	2	2	5
489	1	2	2	2	4	2	4	5	3	3	5	4	6	6	5	6	6	5	5	3	3	3	3	3	6	6
490	2	3	2	1	4	2	2	3	7	7	4	5	5	7	4	3	7	6	6	7	7	6	4	7	5	5
492	1	3	2	1	5	1	2	6	6	6	6	7	6	6	7	6	7	7	6	6	6	6	6	6	7	7
493	1	4	3	1	3	1	4	5	4	4	7	5	7	7	5	5	7	7	7	4	4	4	4	4	1	1
494	1	2	2	5	4	2	4	6	6	6	5	6	5	4	5	4	7	5	6	6	6	6	4	6	4	5
495	1	3	2	1	5	2	3	5	7	7	5	7	7	6	6	7	7	6	7	7	7	6	7	7	7	6
496	1	4	3	2	3	2	2	7	7	7	7	7	6	6	6	7	7	7	7	7	7	7	7	6	7	6
497	1	6	3	1	4	2	3	7	5	5	6	7	7	6	7	6	7	6	7	5	6	5	6	5	7	6
498	1	2	1	4	2	2	3	1	6	6	1	7	1	1	6	2	6	1	6	6	6	6	6	6	5	6
499	1	3	2	1	4	1	4	5	5	6	6	6	7	6	6	3	4	5	5	5	7	5	5	5	6	7
500	2	2	2	4	1	1	1	6	6	6	4	4	5	6	6	6	6	6	6	6	6	6	5	3	6	6
501	2	2	1	4	2	1	2	6	6	4	5	5	7	7	6	7	7	5	6	7	5	4	7	6	7	7
502	2	2	1	4	3	1	1	4	4	3	3	2	3	5	3	5	5	4	4	5	4	4	4	4	4	4
503	1	2	1	4	1	2	3	5	4	3	4	4	5	3	4	3	5	3	3	2	3	4	1	1	6	5
504	1	3	1	2	5	3	4	1	3	2	2	2	1	5	4	2	1	2	6	7	5	1	1	1	1	1
505	1	3	2	2	6	1	3	5	7	5	5	6	4	4	5	4	6	5	6	4	4	4	6	2	5	4
506	1	2	3	4	2	2	4	4	3	1	3	3	2	3	1	1	7	1	5	6	4	1	1	1	2	1
507	1	4	2	2	5	3	4	5	5	5	6	5	4	5	4	2	5	3	4	4	3	3	3	4	3	2
508	1	4	2	1	5	2	3	6	5	5	6	5	5	5	5	6	5	5	6	4	4	6	5	5	6	5
509	2	4	3	2	2	1	3	7	6	5	5	7	4	6	6	5	6	7	6	5	6	5	4	6	5	7
510	2	4	2	2	5	2	3	4	6	5	4	4	4	5	3	5	6	5	6	7	7	6	7	6	7	4
511	1	4	2	1	4	1	2	6	6	5	6	6	6	6	6	6	7	6	7	6	6	6	6	6	6	6
512	1	4	2	1	7	1	1	6	6	6	5	6	6	6	6	6	6	6	6	7	6	6	6	6	6	6
513	1	5	3	2	5	2	3	5	6	5	4	6	5	6	6	7	6	6	5	5	6	5	6	5	6	6
514	1	4	2	2	5	1	3	7	7	7	7	6	7	6	5	6	6	6	6	7	6	6	7	6	7	7
515	1	4	2	1	6	1	3	5	3	5	6	3	3	1	7	5	3	1	6	5	3	5	7	5	5	2
516	1	4	2	2	5	1	3	7	6	7	7	6	5	6	6	3	6	5	5	5	6	3	5	5	5	5
517	1	3	3	2	5	2	3	4	7	5	6	5	6	5	6	6	6	6	6	5	6	5	6	5	6	7
518	1	4	3	2	3	1	2	7	5	6	6	5	7	6	7	6	6	7	6	5	7	5	7	7	5	5
519	1	4	1	1	5	1	3	5	4	6	5	5	4	6	6	2	5	6	5	6	6	6	5	6	6	6
520	1	4	2	2	4	1	3	6	6	5	6	6	7	6	6	5	6	7	6	5	6	6	5	6	7	6
521	1	2	2	1	3	3	3	1	7	6	5	6	3	1	4	4	3	6	4	1	4	3	3	4	6	2
522	1	4	2	1	5	2	3	6	5	6	7	7	6	6	7	4	7	5	7	5	5	5	5	7	5	7
523	1	2	2	2	6	1	3	6	6	7	7	7	7	7	7	3	7	3	6	5	7	7	6	7	6	7
524	1	3	2	2	5	2	4	5	7	6	6	6	6	6	5	6	5	7	6	6	7	6	7	6	5	6
525	1	5	4	5	5	3	4	4	6	3	7	4	4	6	7	7	5	6	6	6	6	6	5	6	4	6
526	1	3	3	1	5	1	3	5	5	5	4	4	4	6	5	6	6	7	5	6	6	6	6	7	7	5
527	1	3	2	2	4	3	4	5	6	5	5	5	5	4	5	6	5	3	5	4	5	3	5	5	3	3
528	1	3	2	2	4	2	3	6	6	5	5	6	5	6	6	5	6	5	6	5	6	6	5	6	5	6
529	1	2	2	4	2	2	2	6	2	3	1	3	6	4	3	2	5	2	7	7	5	3	2	4	5	7
530	1	6	3	1	4	3	4	6	5	6	6	6	5	5	6	5	5	6	5	5	6	6	5	5	4	5
531	1	3	3	2	4	1	4	6	4	4	6	7	5	5	6	5	4	5	6	3	4	3	4	5	4	6
532	1	4	2	1	7	1	1	6	7	6	6	7	6	7	7	6	7	6	7	6	7	6	6	6	7	6
533	1	2	2	1	4	2	4	6	6	5	6	6	6	6	6	3	6	3	5	6	5	4	5	3	3	6
534	1	2	2	2	4	1	2	5	5	3	7	6	7	6	7	6	6	6	6	5	6	4	6	2	5	6
535	1	3	2	1	3	2	2	7	6	5	5	5	6	6	7	2	7	6	7	5	7	7	6	7	4	6
536	1	5	2	2	5	1	3	6	5	6	7	6	7	7	6	7	7	6	7	7	6	7	6	7	5	5
537	1	4	2	2	4	2	1	7	7	7	7	7	7	7	7	4	7	7	7	7	7	5	6	7	4	5
538	2	4	2	1	6	1	3	7	6	6	7	6	7	7	7	6	5	6	7	5	5	6	6	6	5	4
539	1	4	2	5	4	1	3	6	5	4	5	4	6	6	4	3	5	5	7	6	6	4	4	4	5	4
540	2	2	2	1	4	2	2	6	6	6	6	6	6	7	6	6	7	6	7	6	5	7	6	6	7	5
541	2	4	2	1	4	2	3	5	5	3	5	4	5	2	5	2	2	2	3	2	4	4	5	3	6	4
542	1	2	2	2	4	2	4	6	5	6	5	5	7	7	7	6	7	6	7	7	5	5	6	5	7	5
543	1	3	1	2	4	1	3	2	2	1	3	3	1	3	5	3	4	3	7	6	4	2	3	4	1	2
544	1	3	1	2	4	2	3	6	4	4	4	4	4	6	5	3	7	6	6	6	5	7	5	6	4	5
545	1	7	2	5	5	1	3	6	6	5	5	4	6	6	5	5	5	6	5	5	5	5	4	4	5	5
546	1	3	2	7	5	2	4	3	5	3	4	7	7	5	5	7	5	7	4	7	4	7	3	7	4	7
547	1	3	3	5	3	1	2	6	5	6	6	5	6	7	6	5	6	5	6	5	6	5	6	6	5	5
548	1	4	1	1	4	1	4	6	7	6	6	7	7	6	7	5	6	7	6	6	6	6	7	6	7	6
549	1	4	1	1	7	3	4	3	5	4	5	6	6	5	5	7	6	6	5	5	5	6	6	4	5	5
550	1	6	2	1	4	2	4	5	5	3	4	4	5	5	5	5	5	5	5	6	4	4	5	5	5	5
551	1	4	2	1	5	1	4	5	6	7	5	6	6	6	5	6	5	6	5	6	5	6	7	5	5	4
552	1	4	1	2	3	2	3	5	5	5	5	6	6	6	6	5	6	6	5	6	5	6	6	5	7	7
553	1	5	2	1	5	2	4	5	5	5	6	6	6	6	6	5	7	5	7	7	4	5	5	6	5	5
554	1	4	1	1	3	2	3	6	6	7	7	6	7	6	6	6	7	6	5	5	6	3	5	7	5	6
555	1	2	2	5	4	1	2	7	6	7	6	6	5	7	6	6	7	5	6	6	7	4	6	6	7	6
556	1	4	2	1	5	1	3	6	3	4	6	5	6	5	6	7	5	4	6	5	4	5	6	5	4	5
557	1	3	2	2	6	1	3	7	7	5	6	6	7	5	7	7	6	5	6	5	6	6	4	7	6	5
558	1	4	2	1	4	2	4	5	4	5	5	4	6	6	4	3	6	4	6	7	5	3	5	4	6	5
559	1	6	3	1	4	2	1	6	6	6	6	7	7	7	7	6	7	6	6	7	7	7	6	7	7	7
560	2	4	2	1	6	1	2	6	5	5	5	6	6	5	6	5	5	5	5	5	5	5	5	6	5	6
561	1	4	2	2	6	1	3	7	7	5	4	6	4	5	5	4	7	6	7	5	7	5	5	4	7	6
562	2	3	3	5	3	1	3	7	6	7	7	6	7	6	6	5	7	6	7	7	7	6	7	7	7	6
563	1	5	3	1	4	2	4	6	5	6	5	5	5	4	4	3	5	6	5	4	6	4	5	6	5	4
564	1	4	2	1	5	1	2	6	5	6	6	6	7	6	5	6	7	6	7	5	6	6	6	4	4	2
565	1	4	2	5	4	2	4	4	6	5	5	6	6	6	5	2	5	6	6	5	6	6	5	4	3	5
566	2	3	2	1	4	1	2	7	7	6	6	7	6	7	7	6	7	6	7	6	7	7	6	7	6	7
567	1	4	2	7	4	1	3	6	4	5	6	5	6	6	5	6	7	6	7	5	6	7	6	6	7	5
568	1	4	2	2	6	1	2	7	7	6	5	7	7	6	5	5	6	6	5	7	6	6	6	7	4	5
569	1	2	1	2	5	2	4	6	4	6	6	4	4	5	7	5	7	5	6	2	7	6	2	4	2	1
570	1	5	3	2	3	2	4	7	4	4	6	6	6	6	5	2	5	5	5	5	7	4	5	5	7	6
571	1	4	2	2	5	1	3	7	6	7	4	6	7	5	5	4	3	6	6	4	3	5	7	6	6	5
572	2	4	1	2	4	1	2	4	4	6	3	4	1	6	5	5	7	2	7	5	3	4	6	5	3	5
573	1	3	2	1	4	1	3	7	3	2	5	5	5	5	6	7	7	4	5	4	4	6	4	4	6	6
574	2	3	2	1	4	1	1	7	6	7	6	7	7	7	7	6	6	7	6	6	7	6	7	7	7	7
575	2	2	1	2	6	1	3	7	6	7	7	6	7	6	6	3	7	6	7	7	6	4	5	6	7	5
576	2	4	2	1	6	1	1	5	5	7	6	5	7	7	5	1	7	6	6	6	5	4	6	5	5	4
577	1	2	3	2	4	1	3	6	6	7	5	6	5	7	6	4	6	5	7	6	5	4	4	4	6	6
578	2	2	2	4	1	2	2	4	4	5	4	4	4	4	4	4	4	4	4	4	5	4	5	4	4	5
579	2	4	2	1	6	1	2	4	3	4	3	2	4	4	3	2	4	2	6	5	5	3	5	4	4	5
580	1	2	4	4	1	2	3	5	6	4	6	7	6	6	6	3	5	5	6	7	4	3	3	3	5	5
581	2	4	1	4	5	1	3	7	7	7	7	7	7	7	6	7	7	7	6	6	7	7	7	6	6	7
582	2	4	2	2	5	1	2	6	6	7	7	6	6	6	6	5	6	6	6	6	6	6	7	6	5	6
583	2	4	3	7	4	1	4	4	5	6	4	4	6	5	5	6	6	6	6	6	3	4	5	5	5	5
584	2	4	1	1	5	1	2	6	4	4	7	7	5	7	7	3	4	5	4	6	4	2	4	4	4	3
585	2	2	2	4	2	2	2	5	4	3	6	5	6	4	6	6	6	5	6	6	3	6	6	5	6	6
586	1	3	3	2	4	2	2	4	4	3	5	3	5	7	6	5	3	2	5	4	3	3	7	4	6	4
587	1	4	3	5	4	2	4	5	4	5	4	3	6	4	4	3	6	5	6	4	4	4	3	4	5	5
588	1	2	2	4	2	1	3	6	5	5	5	6	7	6	6	5	5	4	5	6	5	4	5	6	4	5
589	1	2	3	4	1	3	4	4	4	4	6	5	4	5	5	5	6	3	6	5	5	6	5	6	5	4
590	1	2	2	4	2	2	3	3	5	6	2	4	2	6	4	4	6	7	6	4	5	7	6	2	7	6
591	2	2	2	2	4	2	3	6	6	6	6	5	6	5	6	6	6	5	5	6	5	6	5	7	5	6
592	2	6	4	5	4	2	3	5	6	4	5	6	6	6	6	7	7	5	7	7	5	7	7	6	7	7
593	1	4	2	5	3	2	4	5	5	5	6	7	5	5	5	4	5	4	6	5	5	6	6	5	5	7
594	2	3	3	2	4	2	3	5	6	5	5	5	5	5	7	6	5	5	6	5	4	5	6	6	7	6
595	2	4	2	1	5	1	2	6	6	5	5	5	5	6	5	5	7	5	7	5	5	5	7	5	5	6
596	1	4	2	1	6	2	2	6	6	6	6	6	6	7	6	6	6	7	6	7	5	5	6	6	6	6
597	1	3	2	2	4	1	3	5	6	5	5	7	6	6	7	5	7	5	6	6	7	4	6	7	6	6
598	2	3	1	2	5	1	4	6	6	7	6	7	7	6	7	3	6	6	7	7	6	6	6	7	6	7
599	2	3	2	3	4	1	3	7	2	4	4	3	2	4	6	3	7	6	6	7	5	6	3	5	7	6
600	2	4	2	5	5	1	4	6	3	6	3	7	7	7	6	7	6	5	7	6	7	7	3	7	7	7
601	2	2	2	4	2	1	2	5	4	3	2	2	3	3	3	4	5	5	5	6	5	5	5	4	5	5
603	1	3	2	1	4	2	2	6	6	5	6	6	5	6	6	6	6	6	5	6	5	6	7	6	7	5
604	1	4	1	1	4	1	3	5	6	6	7	6	6	7	7	4	7	6	7	6	7	7	6	6	6	7
605	2	2	2	4	3	2	3	4	3	4	5	4	3	5	4	6	7	4	5	6	6	5	6	5	6	5
606	1	5	2	1	7	1	3	6	6	6	7	7	6	6	7	6	6	6	7	6	7	6	7	6	7	7
607	2	5	2	5	5	2	3	4	6	5	5	6	6	4	6	4	6	4	3	4	4	5	6	4	5	3
608	1	6	2	1	6	2	5	4	7	2	4	3	7	7	3	6	7	2	7	7	5	6	4	7	6	2
609	1	4	2	2	4	2	2	3	7	4	6	7	4	6	5	3	4	5	6	3	4	6	4	3	5	1
610	2	2	1	3	4	1	4	6	4	6	5	4	6	5	6	5	4	5	5	6	5	6	5	4	6	5
611	2	3	2	2	4	2	1	5	5	6	4	5	6	5	5	3	5	6	5	6	5	5	6	6	6	5
612	1	4	2	2	4	1	2	6	5	5	4	5	6	7	7	6	7	7	7	6	7	5	6	7	5	6
613	1	3	2	1	4	1	3	5	5	5	7	5	5	4	5	5	4	4	7	4	3	3	5	4	3	6
614	1	3	3	2	2	2	3	7	7	6	6	7	6	6	7	6	7	6	7	7	7	7	6	7	6	7
615	2	4	1	1	5	1	3	5	4	2	4	5	5	5	5	3	5	4	5	6	4	5	6	6	6	6
616	2	2	2	5	4	1	3	3	6	5	7	3	5	4	5	6	5	6	7	5	6	5	4	6	6	7
617	2	2	1	1	5	1	1	7	4	2	5	4	6	5	4	5	6	6	7	7	7	6	6	4	6	7
618	2	5	2	1	4	2	4	4	6	4	5	4	4	4	5	5	4	5	3	3	4	4	3	3	4	3
619	2	2	2	7	3	3	4	4	4	4	5	7	7	7	6	7	7	4	4	6	6	4	1	4	4	5
620	2	3	2	5	4	1	2	5	4	4	5	6	6	5	5	3	5	5	6	6	7	6	4	5	6	5
621	2	3	2	1	4	1	3	5	5	5	5	6	5	5	5	5	5	5	5	5	5	5	5	4	5	5
622	2	4	2	2	4	2	3	5	6	7	4	5	6	7	5	4	5	4	5	6	4	4	5	7	7	6
623	1	2	3	2	5	1	4	5	3	4	6	3	4	4	3	5	5	4	7	7	7	7	3	5	7	7
624	2	2	2	2	3	1	3	5	4	3	7	7	7	5	7	2	6	5	6	6	7	2	2	3	5	5
625	2	3	2	1	5	2	2	5	4	2	7	5	6	7	5	2	6	6	6	7	5	6	6	6	6	6
626	2	4	2	1	4	1	3	4	3	2	2	2	5	6	6	5	6	1	5	6	3	1	4	5	5	6
627	2	2	2	3	3	1	3	6	2	5	5	6	7	5	5	3	7	5	3	5	6	6	7	5	6	6
628	1	4	2	2	6	2	3	6	6	6	5	5	6	6	6	5	6	5	7	6	6	5	6	6	6	7
629	1	2	2	4	2	2	1	3	6	3	5	4	3	5	7	7	7	5	7	1	5	4	6	7	6	4
630	2	4	2	2	3	1	3	5	5	3	5	6	5	6	5	4	5	5	6	5	6	6	5	3	5	5
631	1	3	3	2	4	2	3	4	7	5	6	7	5	7	7	7	5	7	4	5	5	6	7	6	7	5
632	1	4	2	5	4	2	4	6	5	6	7	6	6	7	6	3	5	4	4	3	4	4	5	5	5	4
633	2	2	2	4	2	1	3	4	3	2	4	3	4	5	3	7	7	5	5	6	7	4	6	4	7	7
634	2	2	2	4	2	2	2	4	3	4	4	5	3	4	4	2	5	4	2	2	3	5	3	5	2	5
635	2	2	2	4	2	1	2	3	1	6	3	3	6	3	4	2	6	7	7	6	5	4	6	3	6	6
636	2	5	2	7	5	2	2	4	7	6	5	7	6	5	5	7	6	5	6	6	7	4	6	7	6	5
637	1	3	2	2	4	2	3	7	4	6	6	4	6	6	4	3	6	6	6	4	6	5	4	5	6	7
638	2	3	2	1	6	1	3	6	7	6	4	7	6	7	6	7	7	7	6	6	7	6	6	7	7	7
639	2	4	2	2	4	1	3	6	6	5	6	6	6	5	6	5	6	5	6	5	5	5	5	5	6	6
640	2	3	2	1	4	2	3	5	4	7	4	6	6	7	7	5	6	3	6	5	6	6	4	7	6	4
641	2	2	3	5	3	1	2	3	4	4	5	7	6	7	5	3	7	3	7	4	5	1	3	5	1	3
642	2	3	2	3	3	1	4	6	6	7	7	6	5	6	6	5	6	7	5	5	6	5	6	7	6	7
643	2	5	2	1	5	1	3	6	4	6	5	5	6	6	5	4	6	5	7	5	5	5	7	5	6	5
644	2	4	3	1	4	2	1	5	3	5	5	6	6	4	5	3	7	7	7	7	7	7	6	6	7	7
645	2	4	2	1	4	2	4	6	2	5	2	1	6	6	2	1	6	3	5	2	3	1	4	5	6	3
646	1	2	2	2	3	1	4	7	7	4	7	6	7	6	7	7	7	4	7	4	5	4	3	3	1	6
647	1	4	2	5	5	1	3	5	2	5	2	2	5	2	2	3	6	6	6	6	6	5	4	4	5	3
648	1	6	2	2	4	3	4	4	3	3	4	4	3	4	3	3	4	4	3	3	3	4	3	3	3	3
649	2	2	2	4	1	2	4	6	5	4	5	5	6	6	5	5	6	5	7	6	5	5	5	5	7	7
650	2	2	5	7	3	3	3	2	4	1	2	2	4	6	3	4	5	5	5	7	3	7	3	5	2	5
651	1	5	3	7	2	2	3	6	5	5	7	5	6	6	6	5	7	5	6	6	5	6	5	6	5	5
652	1	4	2	1	4	1	2	6	3	4	2	3	7	2	6	4	7	3	6	5	2	7	5	2	5	3
653	1	4	1	1	7	1	3	7	7	7	7	7	7	7	7	7	7	7	7	7	7	7	7	7	7	7
654	1	4	2	1	4	1	3	6	6	5	6	7	6	5	7	6	7	6	6	5	5	6	6	5	6	6
655	1	5	2	3	3	1	2	5	4	5	5	5	5	6	4	2	5	4	5	7	6	5	5	6	6	6
656	2	3	3	7	4	1	2	2	3	4	1	2	6	3	2	7	6	2	5	6	5	4	5	4	2	3
657	2	2	2	4	1	2	4	3	2	3	3	5	2	3	4	4	5	4	5	4	3	4	3	3	4	5
658	2	2	2	4	2	2	2	5	5	7	2	2	5	5	6	2	3	2	5	5	6	7	7	3	6	7
659	1	3	4	2	2	3	2	5	5	4	5	2	5	4	3	3	6	3	6	3	6	6	5	4	3	6
660	1	4	3	2	4	2	3	7	7	6	7	6	6	7	6	5	7	6	7	7	6	6	6	7	6	6
661	2	4	2	2	4	1	3	7	4	4	5	6	5	3	5	3	5	3	6	6	2	1	5	6	3	6
662	2	3	1	7	4	1	1	1	1	1	2	1	2	3	2	2	7	4	5	6	5	2	1	2	5	2
663	2	3	2	5	3	3	4	6	3	6	4	3	5	5	7	5	3	5	5	3	5	5	5	5	7	7
664	1	5	2	1	5	2	3	5	6	5	6	4	5	6	4	2	7	5	7	7	7	6	5	5	7	6
665	1	3	2	2	4	1	3	6	6	6	5	5	6	6	5	5	5	5	5	6	6	5	6	5	6	6
666	2	2	3	4	2	1	2	5	5	5	5	6	7	6	6	4	7	6	6	6	5	6	6	6	7	7
667	2	2	3	1	3	1	2	5	5	4	5	5	4	4	3	4	5	6	6	6	4	5	5	4	4	5
668	2	4	2	1	5	1	2	6	6	6	5	7	6	7	6	6	7	6	5	7	6	7	6	7	5	6
669	2	4	3	2	3	1	3	6	6	5	7	5	4	5	5	7	5	4	6	6	4	6	5	4	5	6
670	2	3	1	2	4	1	2	7	7	7	5	7	5	7	5	4	7	5	6	7	6	5	6	7	6	7
671	2	5	3	7	3	2	4	3	4	6	4	3	5	4	4	4	4	4	5	5	5	5	4	4	6	4
672	2	4	2	1	6	1	3	7	6	6	6	7	7	6	6	3	6	5	6	5	7	5	6	7	6	4
673	2	4	1	2	5	1	4	5	2	5	6	6	5	6	6	6	6	2	5	5	6	5	4	6	5	6
674	2	3	2	1	4	1	2	7	6	7	6	7	6	7	6	5	7	7	7	7	6	6	7	6	6	7
675	1	4	2	1	7	2	3	5	5	5	5	6	5	5	5	6	6	6	7	5	6	6	7	5	6	5
676	2	4	2	1	5	2	4	7	4	7	5	5	6	4	5	7	7	5	5	4	4	4	5	5	4	4
677	1	4	2	2	4	2	3	7	6	4	6	4	6	5	6	6	6	5	6	5	7	5	7	5	6	7
678	2	4	2	1	4	2	3	6	7	5	6	6	7	6	5	6	5	6	5	5	7	7	6	7	5	7
679	2	4	1	2	6	2	3	5	4	2	1	1	5	6	3	6	6	3	6	7	6	5	4	6	7	4
680	1	5	2	1	4	1	3	6	4	4	3	4	3	3	2	5	5	6	7	6	5	6	5	3	5	6
681	1	3	1	1	6	1	4	5	6	6	5	5	6	7	5	4	5	5	5	4	5	5	5	6	4	5
682	2	4	2	3	3	3	3	6	3	6	3	5	3	3	5	3	5	3	5	7	5	6	4	2	5	6
683	2	3	1	3	4	1	3	5	4	3	5	3	5	5	7	6	7	6	6	7	4	5	3	5	4	5
684	2	4	2	1	5	2	4	4	6	5	5	7	7	6	4	6	4	6	7	6	5	6	4	6	5	6
685	2	4	2	1	5	1	2	6	6	6	4	5	5	7	6	5	6	4	5	6	5	4	5	6	4	5
686	2	3	2	2	6	3	3	3	1	2	1	2	3	1	2	2	6	2	6	5	2	2	5	4	1	7
687	2	4	2	1	6	1	4	7	7	6	7	7	7	7	6	7	6	7	7	7	6	7	7	7	5	5
688	1	3	3	2	3	2	4	6	4	7	6	7	6	5	5	5	7	7	7	6	7	6	5	4	7	6
689	2	2	2	4	2	1	2	4	4	3	5	5	4	4	4	5	5	3	5	5	4	5	5	5	5	6
690	2	4	2	1	3	1	3	5	6	5	6	5	5	6	5	3	2	5	3	5	6	5	5	4	4	4
691	2	4	2	1	5	1	3	7	7	6	6	7	7	6	7	5	6	6	7	7	6	7	7	7	7	7
692	2	4	2	2	5	2	3	5	5	3	4	5	4	3	5	4	7	2	2	2	2	4	3	3	3	3

## Sheet: Final Questionnaire Description
Q1	Gender
Q2	Age
Q3	Education level
Q4	Occupation
Q5	Monthly income
Q6	Participating counts
Q7	Chat counts during SDSF
Q8	Buy! Buy! Buy! The consumerist culture is the point.
Q9	Participants share their funny experiences.
Q10	I receive many shopping strategies from Xiaohongshu, WeChat, and other social media.
Q11	A large number of brands, vendors, and items take part in the SDSF.
Q12	The logo, discount tag, and virtual division settings make the SDSF more informative.
Q13	The layout and process designed for both desktop and mobile shopping make the SDSF more effective.
Q14	Many online games increase participants’ pleasure.
Q15	The sales are fair.
Q16	I feel the SDSF is a special day.
Q17	The red background color and red envelopes highlight the joyous and festive atmosphere.
Q18	I prepare a long time for the day every year.
Q19	Most of China’s e-commerce companies take part in the SDSF.
Q20	Superstars and celebrities are active that day.
Q21	Most friends in my WeChat circle participate.
Q22	I feel the “Renao” (happily crowded) atmosphere.
Q23	I prepare a long time for the day every year.
Q24	Every year the SDSF is reported as the hot event.
Q25	Shopping on Singles Day is a treatment for loneliness.
Q26	I am pressed for time. I have to wait for the next year if I miss the deal.

## Sheet: Sample 1（n=343）EFA
Number	Q1	Q2	Q3	Q4	Q5	Q6	Q7	Q8	Q9	Q10	Q11	Q12	Q13	Q14	Q15	Q16	Q17	Q18	Q19	Q20	Q21	Q22	Q23	Q24	Q25	Q26
1	1	3	1	1	3	2	3	6	7	7	4	4	4	4	5	6	4	6	4	7	7	6	6	7	6	6
2	2	5	2	1	4	1	3	7	7	7	7	1	7	7	1	7	2	7	2	7	7	7	6	7	7	7
4	2	5	2	5	3	1	4	7	1	1	7	7	7	7	1	7	7	7	7	1	1	1	7	1	7	7
5	2	6	2	3	4	2	4	6	7	7	5	2	5	5	1	6	5	6	5	7	7	7	6	7	6	5
7	2	5	4	7	2	3	4	3	3	3	7	4	7	7	2	3	2	3	2	3	3	3	3	3	3	3
8	2	2	2	4	1	2	3	5	5	5	5	5	5	5	5	5	5	5	5	5	5	5	5	5	5	5
11	2	5	4	5	3	3	4	1	7	7	1	1	1	1	1	1	1	1	1	7	7	7	1	7	1	1
12	2	4	1	2	3	3	4	6	5	5	7	5	7	7	7	6	7	6	7	5	5	5	6	5	6	6
14	2	6	4	5	1	2	3	2	1	1	6	6	6	6	1	2	6	2	6	1	1	1	2	1	2	2
18	2	5	2	3	2	3	4	4	4	4	4	5	4	4	4	4	4	4	4	4	4	4	4	4	4	4
20	2	2	2	4	1	2	4	4	5	5	5	4	5	5	5	4	5	4	5	5	5	5	4	5	4	4
21	2	2	2	4	2	1	3	5	4	4	4	4	4	4	3	5	4	5	4	4	4	4	5	4	5	4
23	1	5	4	5	6	3	5	1	7	7	4	4	4	4	4	1	4	1	4	7	7	7	1	7	1	1
24	2	2	2	4	1	2	4	3	6	6	3	3	3	3	4	3	3	3	3	6	6	6	3	6	3	4
27	2	6	4	5	1	1	3	3	3	3	7	7	7	7	4	3	7	3	7	3	3	3	3	3	3	3
28	1	3	3	3	3	2	1	7	7	7	7	7	7	7	7	7	7	7	7	7	7	7	7	7	7	7
29	2	2	2	4	1	3	3	1	6	6	1	1	1	1	4	1	1	1	1	6	6	6	1	6	1	1
32	2	5	4	5	2	3	4	2	1	1	7	7	7	7	7	2	7	2	7	1	1	1	2	1	2	2
33	1	5	4	5	3	3	3	6	4	4	7	7	7	7	4	6	7	6	7	4	4	4	6	4	6	5
34	2	5	4	5	2	2	4	4	3	3	4	5	4	4	7	4	4	4	4	3	3	3	4	3	4	4
38	2	2	2	4	2	3	5	1	7	7	2	5	2	2	4	1	2	1	2	7	7	7	1	7	1	2
39	2	2	2	4	1	3	4	5	6	6	2	3	2	2	3	5	2	5	2	6	6	6	5	6	5	5
41	2	2	2	4	2	3	4	6	1	1	1	1	1	1	1	6	1	6	1	1	1	1	6	1	6	5
43	2	2	2	4	1	1	4	3	5	5	4	4	4	4	4	3	4	3	4	5	5	5	3	5	3	4
47	1	2	2	4	4	1	4	6	5	5	5	5	5	5	5	6	5	6	5	5	5	5	6	5	6	7
50	2	5	4	7	2	3	4	7	7	7	7	7	7	7	7	7	7	7	7	7	7	7	7	7	7	7
53	2	5	2	1	4	1	4	4	7	7	5	5	5	5	5	4	5	4	5	7	7	7	3	7	4	5
56	2	5	2	1	5	1	1	7	7	7	7	7	7	7	7	7	7	7	7	7	7	7	7	7	7	7
57	2	2	2	4	1	3	4	7	7	7	7	7	7	7	7	7	7	7	7	7	7	7	7	7	7	7
59	1	5	2	1	4	3	4	4	5	5	6	3	5	6	5	4	6	4	6	5	5	5	5	5	4	4
61	2	5	3	2	4	3	3	7	7	7	7	7	7	7	7	7	7	7	7	7	7	7	7	7	7	7
62	2	2	2	4	2	2	4	4	4	4	4	5	6	4	5	4	4	4	4	4	4	4	2	4	4	3
66	1	5	3	5	4	1	1	7	7	7	7	7	7	7	7	7	7	7	7	7	7	7	7	7	7	7
67	2	5	2	1	3	3	4	1	7	7	7	7	7	7	6	1	7	1	7	7	7	7	1	7	1	1
70	2	2	2	4	1	1	5	1	7	7	3	2	1	1	1	1	3	1	3	7	7	7	1	7	1	1
71	2	5	3	1	4	1	3	5	5	5	4	4	4	7	4	5	4	5	4	5	5	5	5	5	5	5
73	2	5	2	2	5	1	4	7	3	3	4	5	7	3	4	7	4	7	4	3	3	3	3	3	7	7
74	2	5	4	5	4	3	4	7	7	7	7	7	4	7	7	7	7	7	7	7	7	7	1	7	7	7
75	2	3	3	7	4	1	4	7	6	6	4	4	4	3	3	7	4	7	4	6	6	6	5	6	7	7
80	1	5	2	3	5	2	4	2	7	7	5	6	4	7	3	2	5	2	5	7	7	7	4	7	2	2
81	1	5	3	7	4	3	4	1	4	4	7	5	7	7	5	1	7	1	7	4	4	4	2	4	1	1
82	1	5	2	2	5	2	4	4	7	7	5	5	7	5	5	4	5	4	5	7	7	7	4	7	4	4
85	1	5	1	1	6	4	5	2	6	6	5	4	4	4	4	2	5	2	5	6	6	6	6	6	2	2
86	2	5	4	1	4	1	3	5	6	6	5	4	4	5	4	5	5	5	5	6	6	6	4	6	5	4
89	1	5	2	1	5	3	3	5	7	7	6	5	6	6	5	5	6	5	6	7	7	7	6	7	5	6
91	2	4	2	5	5	2	3	5	5	5	4	7	5	7	4	5	4	5	4	5	5	5	7	5	5	5
94	2	4	2	3	5	1	4	7	7	7	7	6	7	7	7	7	7	7	7	7	7	7	6	7	7	6
98	1	3	1	1	4	1	3	6	5	5	5	4	5	4	4	6	5	6	5	5	5	5	3	5	6	4
99	2	3	4	7	3	1	3	7	2	3	4	3	2	4	2	7	4	7	4	3	3	3	7	3	7	4
102	1	3	1	2	5	2	3	5	5	5	7	7	7	5	5	1	7	4	5	5	5	5	4	5	4	4
103	1	3	2	2	5	2	4	4	3	3	4	5	4	4	4	1	3	1	7	3	3	3	6	3	2	3
104	1	3	2	2	4	3	3	2	3	3	2	2	3	4	3	3	3	3	3	3	3	3	3	3	3	3
106	1	4	1	3	4	3	4	6	6	6	6	6	6	5	6	6	6	6	6	6	6	6	3	6	3	3
121	1	4	1	2	6	1	3	6	6	6	6	6	7	6	6	4	6	4	7	6	6	6	6	6	6	5
122	1	2	2	5	3	1	3	4	5	5	7	5	5	5	5	6	6	6	6	5	5	5	6	5	5	5
116	2	3	2	1	3	2	3	7	1	1	1	1	7	1	1	1	7	1	7	1	1	1	7	1	7	6
117	2	3	1	1	3	1	3	4	7	7	5	6	5	4	5	4	6	3	7	7	7	7	6	7	6	6
118	1	3	1	4	1	3	4	4	3	3	5	5	4	6	5	1	6	1	5	3	3	3	1	3	1	2
119	2	4	1	4	3	1	4	4	4	4	5	5	4	3	4	3	4	4	6	4	4	4	3	4	4	5
124	1	2	2	4	2	1	3	7	6	6	5	6	6	6	7	6	5	7	4	6	6	6	5	6	5	7
125	1	4	2	2	6	2	3	4	6	6	5	6	6	5	5	5	5	6	5	6	6	6	5	6	5	6
127	2	4	2	1	5	1	3	4	5	5	7	5	6	4	7	2	4	4	5	5	5	5	5	5	4	5
132	1	4	3	2	4	1	2	7	7	7	6	6	7	7	6	7	7	7	7	7	7	7	7	7	7	7
133	2	3	2	1	6	1	2	7	6	6	6	7	6	6	7	6	7	6	6	6	6	6	6	6	7	6
136	1	4	2	1	5	1	3	5	6	6	5	6	5	6	6	4	5	5	7	6	6	6	5	6	7	6
139	1	4	2	2	3	2	3	5	5	5	5	3	5	5	4	4	6	5	7	5	5	5	5	5	5	6
141	1	2	2	2	4	2	4	5	3	3	5	4	6	5	5	6	6	4	5	3	3	3	6	3	6	6
142	2	3	2	1	4	2	2	3	7	7	4	5	5	7	4	3	7	3	6	7	7	7	4	7	4	3
147	1	3	2	1	5	2	3	5	7	7	5	7	7	5	5	7	7	6	7	7	7	7	7	7	7	7
148	1	4	3	2	3	2	2	7	7	7	7	7	6	7	7	7	7	7	7	7	7	7	7	7	7	7
149	1	6	3	1	4	2	3	7	5	5	6	7	7	6	7	6	7	6	7	5	5	5	7	5	7	6
150	1	2	1	4	2	2	3	1	6	6	1	7	1	1	6	2	6	1	6	6	6	6	6	6	5	6
152	2	2	2	4	1	1	1	6	6	6	4	4	5	6	5	6	6	6	6	6	6	6	3	3	6	6
154	2	2	1	4	3	1	1	4	4	3	3	2	3	5	3	5	5	4	4	4	4	4	4	4	4	4
155	1	2	1	4	1	2	3	5	4	3	4	4	4	3	4	3	5	3	5	2	3	4	1	1	6	5
156	1	3	1	2	5	3	4	1	3	2	2	3	1	5	4	2	6	1	6	7	5	1	1	1	1	1
157	1	3	2	2	6	1	3	5	7	5	5	6	4	5	5	4	6	5	6	4	4	4	6	2	5	4
158	1	2	3	4	2	2	4	4	3	1	3	3	2	5	1	1	7	1	5	6	4	1	1	1	2	1
161	2	4	3	2	2	1	3	7	6	5	5	7	4	6	5	5	6	7	6	5	6	5	4	6	5	7
163	1	4	2	1	4	1	2	6	6	5	6	6	6	6	6	6	7	6	7	6	6	6	6	6	6	6
164	1	4	2	1	7	1	1	6	6	6	6	6	6	6	6	6	6	6	6	6	6	6	6	6	6	6
167	1	4	2	1	6	1	3	5	3	5	6	3	3	1	7	5	7	1	7	5	3	5	7	3	5	6
170	1	4	3	2	3	1	2	7	5	6	6	5	7	7	7	5	6	7	6	5	7	5	7	7	5	5
171	1	4	1	1	5	1	3	5	4	6	5	6	4	6	6	2	5	6	5	6	6	6	5	6	7	6
173	1	2	2	1	3	3	3	1	7	6	5	6	3	1	4	4	4	6	4	1	4	3	4	4	6	2
175	1	2	2	2	6	1	3	6	6	7	7	7	7	7	7	3	7	2	6	5	7	7	7	7	6	7
176	1	3	2	2	5	2	4	5	7	6	6	6	6	6	5	6	5	7	6	6	7	6	7	6	5	6
177	1	5	4	5	5	3	4	4	6	3	7	4	4	6	7	7	6	6	6	6	6	6	5	6	4	6
180	1	3	2	2	4	2	3	6	6	5	5	6	5	6	6	5	6	5	6	5	6	6	5	6	5	6
181	1	2	2	4	2	2	2	6	2	3	1	3	6	4	3	1	5	2	7	7	5	3	2	4	6	7
182	1	6	3	1	4	3	4	6	5	6	6	6	6	5	6	5	5	5	5	5	6	6	5	5	4	5
183	1	3	3	2	4	1	4	6	4	4	6	7	5	5	6	4	4	5	6	3	4	3	4	5	4	5
184	1	4	2	1	7	1	1	6	7	6	6	7	5	7	7	6	7	6	7	7	7	6	7	6	7	6
185	1	2	2	1	4	2	4	6	6	5	6	6	6	5	6	3	6	3	5	6	4	3	5	3	5	6
190	2	4	2	1	6	1	3	7	6	6	7	6	7	7	7	5	7	6	7	5	5	7	6	6	4	4
191	1	4	2	5	4	1	3	6	5	4	5	4	6	6	4	3	5	4	7	7	6	4	4	4	5	4
196	1	3	1	2	4	2	3	6	4	4	4	4	4	6	5	2	7	6	7	6	5	7	5	6	4	5
198	1	3	2	7	5	2	4	3	5	3	4	7	7	4	5	7	4	7	4	7	4	7	3	7	4	7
200	1	4	1	1	4	1	4	6	7	6	6	7	7	6	7	5	6	7	6	6	6	6	7	6	7	6
201	1	4	1	1	7	3	4	3	5	4	5	6	6	5	5	5	6	6	4	5	5	6	6	4	5	5
202	1	6	2	1	4	2	4	5	5	3	4	4	5	5	5	5	4	5	5	6	4	4	4	6	4	4
203	1	4	2	1	5	1	4	5	6	7	5	6	6	6	5	6	5	7	5	6	4	6	7	5	4	4
204	1	4	1	2	3	2	3	5	5	5	5	6	6	6	5	5	6	6	5	6	5	6	6	5	6	7
205	1	5	2	1	5	2	4	5	5	5	6	6	6	6	6	5	7	5	7	7	4	5	5	6	5	5
208	1	4	2	1	5	1	3	6	3	4	6	5	6	5	6	4	5	4	6	5	4	5	6	5	4	5
209	1	3	2	2	6	1	3	7	7	5	6	6	6	5	7	7	6	5	6	5	6	6	4	7	6	5
211	1	6	3	1	4	2	1	6	6	6	6	7	7	6	7	6	7	6	6	7	7	7	6	7	7	7
212	2	4	2	1	6	1	2	6	5	5	5	6	6	5	6	4	5	4	5	5	5	5	5	6	5	6
214	2	3	3	5	3	1	3	7	6	7	7	6	7	6	6	4	7	7	7	7	7	6	7	7	7	6
218	2	3	2	1	4	1	2	7	7	6	6	7	6	7	7	6	7	6	7	6	7	7	6	7	6	7
219	1	4	2	7	4	1	3	6	4	5	6	5	6	6	5	6	7	6	7	5	6	7	6	6	7	5
220	1	4	2	2	6	1	2	7	7	6	5	7	7	6	5	5	6	6	5	7	6	6	6	7	4	5
221	1	2	1	2	5	2	4	6	4	6	6	4	4	5	7	5	7	4	6	2	7	6	1	4	2	1
223	1	4	2	2	5	1	3	7	6	7	4	6	7	5	5	4	5	6	6	3	3	5	7	6	6	5
225	1	3	2	1	4	1	3	7	3	2	5	5	5	5	6	7	7	4	5	4	4	6	4	4	6	6
228	2	4	2	1	6	1	1	5	5	7	6	5	7	7	5	1	7	6	6	6	5	4	6	5	5	4
232	1	2	4	4	1	2	3	5	6	4	6	7	6	6	7	2	5	4	6	6	4	3	3	3	5	5
233	2	4	1	4	5	1	3	7	7	7	7	7	7	7	7	7	7	7	6	6	7	7	7	6	6	7
238	1	3	3	2	4	2	2	4	4	3	5	3	5	7	6	5	6	2	5	4	3	3	7	4	6	4
239	1	4	3	5	4	2	4	5	4	5	4	3	6	4	4	3	6	5	6	4	4	4	3	4	5	5
240	1	2	2	4	2	1	3	6	5	5	5	6	7	6	6	5	5	4	5	6	5	4	5	6	4	5
245	1	4	2	5	3	2	4	5	5	5	6	7	5	5	5	4	5	4	6	6	5	6	6	5	5	5
247	2	4	2	1	5	1	2	6	6	5	5	5	5	6	5	5	7	5	7	5	5	5	7	5	5	6
248	1	4	2	1	6	2	2	6	6	6	6	6	6	7	6	6	6	7	6	7	5	5	6	6	6	6
249	1	3	2	2	4	1	3	5	6	5	5	7	6	6	7	5	7	5	6	6	7	4	6	7	6	6
250	2	3	1	2	5	1	4	6	6	7	6	7	7	6	7	3	6	6	7	7	6	6	6	7	6	7
251	2	3	2	3	4	1	3	7	2	4	4	3	2	4	6	3	7	6	6	7	5	6	3	5	7	6
253	2	2	2	4	2	1	2	5	4	3	2	2	4	3	4	3	5	3	5	6	5	5	5	4	5	5
256	1	4	1	1	4	1	3	5	6	6	7	6	6	7	7	4	7	6	7	6	7	7	6	6	6	7
257	2	2	2	4	3	2	3	4	3	4	5	4	3	5	4	6	5	4	5	6	6	5	6	5	6	5
259	2	5	2	5	5	2	3	4	6	5	5	6	6	4	6	4	6	4	3	4	4	5	6	4	5	4
261	1	4	2	2	4	2	2	3	7	4	6	7	4	6	5	3	6	5	6	3	4	6	4	3	5	4
262	2	2	1	3	4	1	4	6	4	6	5	4	6	5	6	5	4	5	5	6	5	6	5	4	6	5
263	2	3	2	2	4	2	1	5	5	6	4	5	6	6	5	3	5	6	5	6	5	5	6	5	6	5
264	1	4	2	2	4	1	2	6	5	5	4	5	6	7	7	6	7	7	7	6	7	5	6	7	5	6
267	2	4	1	1	5	1	3	5	4	2	4	5	5	5	5	3	5	4	5	6	4	5	6	6	6	6
275	1	2	3	2	5	1	4	5	3	4	6	3	4	5	3	5	6	4	7	7	7	7	3	5	7	7
278	2	4	2	1	4	1	3	4	3	2	2	2	5	6	6	5	6	1	5	6	3	1	4	5	5	6
279	2	2	2	3	3	1	3	6	2	5	5	6	7	5	5	3	7	5	3	5	6	6	7	5	6	6
280	1	4	2	2	6	2	3	6	6	6	5	5	6	6	6	5	6	5	7	6	6	5	6	6	6	7
281	1	2	2	4	2	2	1	3	6	3	5	4	3	5	7	7	7	5	7	1	5	4	6	7	6	4
282	2	4	2	2	3	1	3	5	5	3	5	6	5	6	5	4	5	5	6	5	6	6	5	3	5	5
284	1	4	2	5	4	2	4	6	5	6	7	6	6	7	6	3	5	4	4	3	4	4	5	5	5	4
286	2	2	2	4	2	2	2	4	3	4	4	5	3	4	4	2	5	4	2	2	3	5	3	5	2	5
288	2	5	2	7	5	2	2	4	7	6	5	7	6	5	5	7	6	5	6	6	7	4	6	7	6	5
289	1	3	2	2	4	2	3	7	4	6	6	4	6	6	4	3	6	6	6	4	6	5	4	5	6	7
290	2	3	2	1	6	1	3	6	7	6	4	7	6	7	6	7	7	7	6	6	7	6	6	7	7	7
291	2	4	2	2	4	1	3	6	6	5	6	6	6	5	6	5	6	5	6	5	5	5	5	5	6	6
293	2	2	3	5	3	1	2	3	4	4	5	7	5	7	5	2	7	3	7	4	5	1	3	5	1	3
295	2	5	2	1	5	1	3	6	4	5	5	5	6	6	5	4	6	5	7	5	5	5	7	5	6	5
299	1	4	2	5	5	1	3	5	2	5	2	2	6	2	2	4	6	6	6	6	6	5	4	4	5	3
300	1	6	2	2	4	3	4	4	3	3	4	4	3	4	3	3	4	4	3	3	3	4	3	3	3	3
302	2	2	5	7	3	3	3	2	4	1	3	2	4	6	2	4	5	5	5	7	3	7	3	5	2	5
303	1	5	3	7	2	2	3	6	5	6	7	5	5	6	6	5	7	5	6	6	5	6	5	6	5	5
306	1	4	2	1	4	1	3	6	6	5	6	7	6	5	7	6	7	6	6	5	5	6	6	5	6	6
304	1	4	2	1	4	1	2	6	3	4	2	3	7	2	6	4	7	3	6	5	2	7	5	2	5	3
305	1	4	1	1	7	1	3	7	7	7	7	7	7	7	7	7	7	7	7	7	7	7	7	7	7	7
309	2	2	2	4	1	2	4	3	2	3	4	5	2	3	4	4	4	4	4	4	3	4	3	3	4	5
311	1	3	4	2	2	3	2	5	5	4	5	2	5	4	3	4	6	3	6	3	6	6	5	4	3	6
313	2	4	2	2	4	1	3	7	4	4	5	6	5	3	5	1	5	3	6	6	2	1	5	6	3	6
314	2	3	1	7	4	1	1	1	1	1	2	1	2	3	1	2	7	4	5	6	5	2	1	2	5	5
315	2	3	2	5	3	3	4	6	3	6	4	3	5	5	6	5	3	5	5	3	5	5	5	5	7	7
319	2	2	3	1	3	1	2	5	5	4	5	5	4	4	3	4	5	6	6	6	4	5	5	4	4	5
320	2	4	2	1	5	1	2	6	6	6	5	7	6	7	5	6	7	6	5	7	5	7	6	7	5	6
321	2	4	3	2	3	1	3	6	6	5	7	5	4	5	5	7	5	4	5	6	4	7	5	4	5	6
322	2	3	1	2	4	1	2	7	7	7	5	7	5	7	5	4	7	5	6	7	6	5	6	7	6	7
325	2	4	1	2	5	1	4	5	2	5	6	6	5	5	6	6	6	2	5	5	6	5	4	6	5	6
326	2	3	2	1	4	1	2	7	6	7	6	7	6	7	7	4	7	7	7	7	6	6	7	6	6	7
330	2	4	2	1	4	2	3	6	7	5	5	6	7	7	5	6	5	6	5	5	7	7	6	7	5	7
333	1	3	1	1	6	1	4	5	6	6	5	6	6	6	5	4	5	5	5	4	5	5	5	6	4	5
334	2	4	2	3	3	3	3	6	3	6	3	6	3	3	5	3	3	3	3	7	5	6	4	2	5	6
335	2	3	1	3	4	1	3	5	4	3	5	3	6	5	7	7	7	6	5	6	4	5	3	5	4	5
336	2	4	2	1	5	2	4	4	6	5	5	7	7	6	4	6	4	6	7	6	5	6	4	6	5	6
337	2	4	2	1	5	1	2	6	6	6	4	5	5	7	6	5	6	4	5	6	5	4	5	6	4	5
338	2	3	2	2	6	3	3	3	1	1	1	3	3	1	2	2	2	2	2	5	2	1	5	4	1	3
339	2	4	2	1	6	1	4	7	7	7	7	7	7	7	6	7	6	7	7	7	6	7	7	7	5	5
340	1	3	3	2	3	2	4	6	4	7	6	7	6	5	5	5	7	7	7	6	7	6	5	4	7	6
343	2	4	2	1	5	1	3	6	6	7	7	7	7	7	7	7	6	7	7	7	6	7	7	7	7	6
348	2	3	2	2	5	1	3	6	6	6	7	6	7	5	5	5	6	5	6	6	7	4	5	6	7	7
352	2	5	2	5	3	1	4	7	1	1	7	7	7	7	1	7	7	7	7	1	1	1	7	1	7	7
353	2	6	2	3	4	2	4	6	7	7	5	2	5	5	1	6	5	6	5	7	7	7	6	7	6	2
354	1	5	2	2	6	4	4	1	1	1	7	7	7	7	7	1	7	1	7	1	1	1	1	1	1	1
356	2	2	2	4	1	2	3	5	5	5	5	5	5	5	5	5	5	5	5	5	5	5	5	5	5	5
357	2	2	2	4	1	3	3	5	5	5	3	4	3	3	4	5	3	5	3	5	5	5	5	5	5	6
358	2	5	2	3	5	2	4	6	7	6	6	7	7	6	7	6	7	7	6	7	6	7	6	7	7	6
360	2	4	1	2	3	3	4	6	5	5	7	5	7	7	7	6	7	6	7	5	5	5	6	5	6	6
361	2	2	1	3	1	3	4	7	7	7	1	1	1	1	1	7	1	7	1	7	7	7	7	7	7	1
365	2	5	2	3	3	2	4	3	4	4	7	6	7	7	3	4	7	4	7	4	4	4	4	4	4	5
367	2	6	5	7	1	1	2	7	6	7	7	7	7	7	6	7	7	7	6	7	7	7	7	5	7	7
369	2	2	2	4	2	1	3	5	4	4	4	4	4	4	3	5	4	5	4	4	4	4	5	4	5	4
370	2	2	2	4	1	3	3	6	6	6	1	1	1	1	2	6	1	6	1	6	6	6	6	6	6	6
373	2	5	2	7	4	2	4	3	7	7	1	1	1	1	2	3	1	3	1	7	7	7	3	7	3	4
374	2	4	1	4	2	2	4	7	6	6	7	7	7	7	7	7	7	7	7	6	6	6	7	6	7	7
382	2	5	4	5	2	2	4	4	3	3	4	5	4	4	7	4	4	4	4	3	3	3	4	3	4	2
376	1	3	3	3	3	2	1	6	6	7	7	7	7	6	7	7	6	7	6	7	6	7	6	7	7	7
383	1	5	2	7	4	3	4	7	7	7	7	7	7	7	7	7	7	7	7	7	7	7	6	7	7	6
386	2	2	2	4	2	3	5	1	7	7	2	5	2	2	4	1	2	1	2	7	7	6	1	6	3	4
390	2	2	2	4	2	2	4	1	6	6	1	1	1	1	1	1	1	1	1	6	6	6	2	6	1	5
391	2	2	2	4	1	1	4	3	5	5	4	4	4	4	4	3	4	3	4	5	5	5	3	5	3	4
392	1	5	4	5	4	4	5	2	3	3	7	7	7	7	5	2	5	2	5	3	3	3	2	3	2	3
394	2	5	3	2	4	3	4	7	7	7	7	7	7	7	7	6	7	7	7	7	7	7	7	7	7	6
395	1	2	2	4	4	1	4	6	5	5	5	5	5	5	5	6	5	6	5	5	5	5	6	5	6	7
396	2	2	2	4	2	2	3	6	7	7	5	5	5	5	6	6	5	6	5	7	7	6	6	7	6	7
397	2	5	2	3	4	3	4	1	5	5	4	6	4	4	4	1	4	1	4	5	5	5	1	5	1	2
398	2	5	4	7	2	3	4	7	7	7	7	7	7	7	7	7	7	7	7	6	7	7	7	7	7	6
400	2	5	2	3	5	1	3	6	5	5	5	5	7	7	5	7	6	7	5	5	5	5	7	6	7	6
402	2	5	2	7	3	2	4	5	7	7	7	7	7	7	7	5	7	5	7	7	7	7	5	7	5	5
404	2	5	2	1	5	1	1	7	7	7	7	7	7	7	7	7	6	7	7	7	7	7	7	7	6	7
405	2	2	2	4	1	3	4	7	7	7	7	7	7	7	7	7	7	6	7	7	7	7	7	7	7	6
406	2	5	2	3	4	2	3	4	4	4	4	2	3	4	3	4	4	5	4	4	4	4	5	4	4	4
407	1	5	2	1	4	3	4	4	5	5	6	3	5	6	5	4	6	4	6	5	5	5	5	5	4	4
412	1	5	1	1	4	3	4	4	7	7	5	3	6	7	6	4	5	4	5	7	5	7	5	7	4	5
414	1	5	3	5	4	1	1	7	7	7	7	7	7	7	7	7	7	7	7	7	7	7	6	7	7	6
417	2	6	4	6	2	1	4	4	5	5	3	3	4	4	4	4	3	4	3	5	5	5	5	5	4	4
418	2	2	2	4	1	1	5	1	7	7	3	2	1	1	1	2	3	1	2	7	5	7	1	6	2	1
419	2	5	3	1	4	1	3	5	5	5	4	4	4	7	4	5	4	5	4	5	5	5	5	5	4	5
420	2	5	2	7	4	1	4	1	7	7	3	2	2	1	1	1	3	1	3	7	7	7	3	7	1	1
427	1	5	2	1	5	2	3	4	5	5	5	5	5	4	4	4	5	4	5	5	5	5	4	5	4	5
429	1	5	3	7	4	3	4	1	4	4	7	5	6	7	5	2	7	2	6	4	4	4	2	3	2	1
431	2	2	2	4	1	2	2	4	6	6	5	5	6	5	6	5	5	4	5	5	6	7	4	6	5	5
432	2	4	2	1	4	1	4	6	5	5	7	3	2	2	4	6	6	7	6	6	5	5	5	5	6	6
434	2	5	4	1	4	1	3	5	6	6	5	4	4	5	4	5	5	5	5	6	6	6	4	7	5	4
435	2	2	2	4	1	3	4	3	7	7	3	3	5	4	4	3	3	3	3	7	7	7	4	7	3	4
436	2	5	2	3	4	3	4	1	4	4	1	4	7	7	7	1	1	1	1	4	4	4	7	4	2	3
438	2	6	2	3	4	3	4	7	4	4	4	1	4	1	1	7	4	7	4	4	4	4	4	4	7	7
440	2	4	4	5	1	4	4	7	6	7	7	7	6	7	7	7	7	6	7	7	6	7	7	7	7	6
447	2	3	4	7	3	1	3	7	2	3	4	3	2	3	3	7	4	7	4	3	3	3	7	3	7	5
448	1	3	2	2	3	2	3	7	7	7	4	4	7	7	4	7	4	7	5	7	7	6	7	7	7	7
449	1	2	2	4	1	1	2	6	6	6	6	6	3	5	6	6	6	5	6	5	6	6	5	6	6	7
453	2	2	3	1	2	3	4	5	4	4	4	4	3	4	5	6	5	4	5	4	4	4	2	4	3	3
459	2	4	5	5	3	3	1	7	7	7	6	7	7	6	7	7	7	7	7	7	7	6	7	7	7	6
461	2	4	3	5	2	1	4	7	7	7	3	3	3	4	4	4	6	7	7	7	7	7	4	7	7	3
463	1	4	1	3	4	2	3	6	6	5	5	5	5	5	5	6	7	6	5	6	6	6	4	5	4	5
468	2	3	2	1	4	1	3	5	7	7	7	6	6	6	6	5	6	7	6	7	7	7	6	7	6	7
470	1	2	2	5	3	1	3	4	5	5	6	5	5	5	6	5	6	6	6	5	5	5	6	5	6	6
474	1	4	2	2	5	1	3	4	5	5	3	4	3	4	4	4	6	3	7	5	5	5	5	5	6	2
476	1	4	2	2	5	1	2	6	5	5	6	6	6	5	7	6	7	5	6	5	5	5	7	5	6	6
479	1	4	2	1	5	1	2	5	6	6	5	5	7	5	5	5	7	4	6	6	6	6	6	6	6	5
483	1	2	2	4	1	2	4	5	6	6	4	4	5	5	5	5	6	5	6	6	6	6	5	6	4	5
486	1	3	2	2	3	2	2	4	4	4	5	6	6	4	4	5	5	5	6	4	5	4	4	5	4	6
488	1	4	2	2	4	1	3	3	2	2	4	5	7	4	4	4	7	2	6	2	2	2	3	2	2	5
489	1	2	2	2	4	2	4	5	3	3	5	4	6	6	5	6	6	5	5	3	3	3	3	3	6	6
490	2	3	2	1	4	2	2	3	7	7	4	5	5	7	4	3	7	6	6	7	7	6	4	7	5	5
502	2	2	1	4	3	1	1	4	4	3	3	2	3	5	3	5	5	4	4	5	4	4	4	4	4	4
504	1	3	1	2	5	3	4	1	3	2	2	2	1	5	4	2	1	2	6	7	5	1	1	1	1	1
505	1	3	2	2	6	1	3	5	7	5	5	6	4	4	5	4	6	5	6	4	4	4	6	2	5	4
507	1	4	2	2	5	3	4	5	5	5	6	5	4	5	4	2	5	3	4	4	3	3	3	4	3	2
513	1	5	3	2	5	2	3	5	6	5	4	6	5	6	6	7	6	6	5	5	6	5	6	5	6	6
515	1	4	2	1	6	1	3	5	3	5	6	3	3	1	7	5	3	1	6	5	3	5	7	5	5	2
516	1	4	2	2	5	1	3	7	6	7	7	6	5	6	6	3	6	5	5	5	6	3	5	5	5	5
523	1	2	2	2	6	1	3	6	6	7	7	7	7	7	7	3	7	3	6	5	7	7	6	7	6	7
524	1	3	2	2	5	2	4	5	7	6	6	6	6	6	5	6	5	7	6	6	7	6	7	6	5	6
527	1	3	2	2	4	3	4	5	6	5	5	5	5	4	5	6	5	3	5	4	5	3	5	5	3	3
529	1	2	2	4	2	2	2	6	2	3	1	3	6	4	3	2	5	2	7	7	5	3	2	4	5	7
530	1	6	3	1	4	3	4	6	5	6	6	6	5	5	6	5	5	6	5	5	6	6	5	5	4	5
531	1	3	3	2	4	1	4	6	4	4	6	7	5	5	6	5	4	5	6	3	4	3	4	5	4	6
533	1	2	2	1	4	2	4	6	6	5	6	6	6	6	6	3	6	3	5	6	5	4	5	3	3	6
537	1	4	2	2	4	2	1	7	7	7	7	7	7	7	7	4	7	7	7	7	7	5	6	7	4	5
538	2	4	2	1	6	1	3	7	6	6	7	6	7	7	7	6	5	6	7	5	5	6	6	6	5	4
547	1	3	3	5	3	1	2	6	5	6	6	5	6	7	6	5	6	5	6	5	6	5	6	6	5	5
549	1	4	1	1	7	3	4	3	5	4	5	6	6	5	5	7	6	6	5	5	5	6	6	4	5	5
551	1	4	2	1	5	1	4	5	6	7	5	6	6	6	5	6	5	6	5	6	5	6	7	5	5	4
552	1	4	1	2	3	2	3	5	5	5	5	6	6	6	6	5	6	6	5	6	5	6	6	5	7	7
554	1	4	1	1	3	2	3	6	6	7	7	6	7	6	6	6	7	6	5	5	6	3	5	7	5	6
555	1	2	2	5	4	1	2	7	6	7	6	6	5	7	6	6	7	5	6	6	7	4	6	6	7	6
556	1	4	2	1	5	1	3	6	3	4	6	5	6	5	6	7	5	4	6	5	4	5	6	5	4	5
545	1	7	2	5	5	1	3	6	6	5	5	4	6	6	5	5	5	6	5	5	5	5	4	4	5	5
560	2	4	2	1	6	1	2	6	5	5	5	6	6	5	6	5	5	5	5	5	5	5	5	6	5	6
562	2	3	3	5	3	1	3	7	6	7	7	6	7	6	6	5	7	6	7	7	7	6	7	7	7	6
563	1	5	3	1	4	2	4	6	5	6	5	5	5	4	4	3	5	6	5	4	6	4	5	6	5	4
564	1	4	2	1	5	1	2	6	5	6	6	6	7	6	5	6	7	6	7	5	6	6	6	4	4	2
567	1	4	2	7	4	1	3	6	4	5	6	5	6	6	5	6	7	6	7	5	6	7	6	6	7	5
570	1	5	3	2	3	2	4	7	4	4	6	6	6	6	5	2	5	5	5	5	7	4	5	5	7	6
572	2	4	1	2	4	1	2	4	4	6	3	4	1	6	5	5	7	2	7	5	3	4	6	5	3	5
573	1	3	2	1	4	1	3	7	3	2	5	5	5	5	6	7	7	4	5	4	4	6	4	4	6	6
578	2	2	2	4	1	2	2	4	4	5	4	4	4	4	4	4	4	4	4	4	5	4	5	4	4	5
580	1	2	4	4	1	2	3	5	6	4	6	7	6	6	6	3	5	5	6	7	4	3	3	3	5	5
583	2	4	3	7	4	1	4	4	5	6	4	4	6	5	5	6	6	6	6	6	3	4	5	5	5	5
584	2	4	1	1	5	1	2	6	4	4	7	7	5	7	7	3	4	5	4	6	4	2	4	4	4	3
585	2	2	2	4	2	2	2	5	4	3	6	5	6	4	6	6	6	5	6	6	3	6	6	5	6	6
588	1	2	2	4	2	1	3	6	5	5	5	6	7	6	6	5	5	4	5	6	5	4	5	6	4	5
586	1	3	3	2	4	2	2	4	4	3	5	3	5	7	6	5	3	2	5	4	3	3	7	4	6	4
587	1	4	3	5	4	2	4	5	4	5	4	3	6	4	4	3	6	5	6	4	4	4	3	4	5	5
592	2	6	4	5	4	2	3	5	6	4	5	6	6	6	6	7	7	5	7	7	5	7	7	6	7	7
594	2	3	3	2	4	2	3	5	6	5	5	5	5	5	7	6	5	5	6	5	4	5	6	6	7	6
595	2	4	2	1	5	1	2	6	6	5	5	5	5	6	5	5	7	5	7	5	5	5	7	5	5	6
596	1	4	2	1	6	2	2	6	6	6	6	6	6	7	6	6	6	7	6	7	5	5	6	6	6	6
597	1	3	2	2	4	1	3	5	6	5	5	7	6	6	7	5	7	5	6	6	7	4	6	7	6	6
599	2	3	2	3	4	1	3	7	2	4	4	3	2	4	6	3	7	6	6	7	5	6	3	5	7	6
600	2	4	2	5	5	1	4	6	3	6	3	7	7	7	6	7	6	5	7	6	7	7	3	7	7	7
605	2	2	2	4	3	2	3	4	3	4	5	4	3	5	4	6	7	4	5	6	6	5	6	5	6	5
607	2	5	2	5	5	2	3	4	6	5	5	6	6	4	6	4	6	4	3	4	4	5	6	4	5	3
610	2	2	1	3	4	1	4	6	4	6	5	4	6	5	6	5	4	5	5	6	5	6	5	4	6	5
611	2	3	2	2	4	2	1	5	5	6	4	5	6	5	5	3	5	6	5	6	5	5	6	6	6	5
613	1	3	2	1	4	1	3	5	5	5	7	5	5	4	5	5	4	4	7	4	3	3	5	4	3	6
614	1	3	3	2	2	2	3	7	7	6	6	7	6	6	7	6	7	6	7	7	7	7	6	7	6	7
617	2	2	1	1	5	1	1	7	4	2	5	4	6	5	4	5	6	6	7	7	7	6	6	4	6	7
618	2	5	2	1	4	2	4	4	6	4	5	4	4	4	5	5	4	5	3	3	4	4	3	3	4	3
620	2	3	2	5	4	1	2	5	4	4	5	6	6	5	5	3	5	5	6	6	7	6	4	5	6	5
621	2	3	2	1	4	1	3	5	5	5	5	6	5	5	5	5	5	5	5	5	5	5	5	4	5	5
622	2	4	2	2	4	2	3	5	6	7	4	5	6	7	5	4	5	4	5	6	4	4	5	7	7	6
625	2	3	2	1	5	2	2	5	4	2	7	5	6	7	5	2	6	6	6	7	5	6	6	6	6	6
626	2	4	2	1	4	1	3	4	3	2	2	2	5	6	6	5	6	1	5	6	3	1	4	5	5	6
627	2	2	2	3	3	1	3	6	2	5	5	6	7	5	5	3	7	5	3	5	6	6	7	5	6	6
628	1	4	2	2	6	2	3	6	6	6	5	5	6	6	6	5	6	5	7	6	6	5	6	6	6	7
630	2	4	2	2	3	1	3	5	5	3	5	6	5	6	5	4	5	5	6	5	6	6	5	3	5	5
632	1	4	2	5	4	2	4	6	5	6	7	6	6	7	6	3	5	4	4	3	4	4	5	5	5	4
633	2	2	2	4	2	1	3	4	3	2	4	3	4	5	3	7	7	5	5	6	7	4	6	4	7	7
634	2	2	2	4	2	2	2	4	3	4	4	5	3	4	4	2	5	4	2	2	3	5	3	5	2	5
635	2	2	2	4	2	1	2	3	1	6	3	3	6	3	4	2	6	7	7	6	5	4	6	3	6	6
636	2	5	2	7	5	2	2	4	7	6	5	7	6	5	5	7	6	5	6	6	7	4	6	7	6	5
637	1	3	2	2	4	2	3	7	4	6	6	4	6	6	4	3	6	6	6	4	6	5	4	5	6	7
639	2	4	2	2	4	1	3	6	6	5	6	6	6	5	6	5	6	5	6	5	5	5	5	5	6	6
641	2	2	3	5	3	1	2	3	4	4	5	7	6	7	5	3	7	3	7	4	5	1	3	5	1	3
643	2	5	2	1	5	1	3	6	4	6	5	5	6	6	5	4	6	5	7	5	5	5	7	5	6	5
644	2	4	3	1	4	2	1	5	3	5	5	6	6	4	5	3	7	7	7	7	7	7	6	6	7	7
646	1	2	2	2	3	1	4	7	7	4	7	6	7	6	7	7	7	4	7	4	5	4	3	3	1	6
650	2	2	5	7	3	3	3	2	4	1	2	2	4	6	3	4	5	5	5	7	3	7	3	5	2	5
652	1	4	2	1	4	1	2	6	3	4	2	3	7	2	6	4	7	3	6	5	2	7	5	2	5	3
654	1	4	2	1	4	1	3	6	6	5	6	7	6	5	7	6	7	6	6	5	5	6	6	5	6	6
655	1	5	2	3	3	1	2	5	4	5	5	5	5	6	4	2	5	4	5	7	6	5	5	6	6	6
656	2	3	3	7	4	1	2	2	3	4	1	2	6	3	2	7	6	2	5	6	5	4	5	4	2	3
657	2	2	2	4	1	2	4	3	2	3	3	5	2	3	4	4	5	4	5	4	3	4	3	3	4	5
661	2	4	2	2	4	1	3	7	4	4	5	6	5	3	5	3	5	3	6	6	2	1	5	6	3	6
662	2	3	1	7	4	1	1	1	1	1	2	1	2	3	2	2	7	4	5	6	5	2	1	2	5	2
663	2	3	2	5	3	3	4	6	3	6	4	3	5	5	7	5	3	5	5	3	5	5	5	5	7	7
664	1	5	2	1	5	2	3	5	6	5	6	4	5	6	4	2	7	5	7	7	7	6	5	5	7	6
666	2	2	3	4	2	1	2	5	5	5	5	6	7	6	6	4	7	6	6	6	5	6	6	6	7	7
668	2	4	2	1	5	1	2	6	6	6	5	7	6	7	6	6	7	6	5	7	6	7	6	7	5	6
670	2	3	1	2	4	1	2	7	7	7	5	7	5	7	5	4	7	5	6	7	6	5	6	7	6	7
672	2	4	2	1	6	1	3	7	6	6	6	7	7	6	6	3	6	5	6	5	7	5	6	7	6	4
674	2	3	2	1	4	1	2	7	6	7	6	7	6	7	6	5	7	7	7	7	6	6	7	6	6	7
675	1	4	2	1	7	2	3	5	5	5	5	6	5	5	5	6	6	6	7	5	6	6	7	5	6	5
676	2	4	2	1	5	2	4	7	4	7	5	5	6	4	5	7	7	5	5	4	4	4	5	5	4	4
677	1	4	2	2	4	2	3	7	6	4	6	4	6	5	6	6	6	5	6	5	7	5	7	5	6	7
679	2	4	1	2	6	2	3	5	4	2	1	1	5	6	3	6	6	3	6	7	6	5	4	6	7	4
680	1	5	2	1	4	1	3	6	4	4	3	4	3	3	2	5	5	6	7	6	5	6	5	3	5	6
681	1	3	1	1	6	1	4	5	6	6	5	5	6	7	5	4	5	5	5	4	5	5	5	6	4	5
687	2	4	2	1	6	1	4	7	7	6	7	7	7	7	6	7	6	7	7	7	6	7	7	7	5	5
689	2	2	2	4	2	1	2	4	4	3	5	5	4	4	4	5	5	3	5	5	4	5	5	5	5	6
690	2	4	2	1	3	1	3	5	6	5	6	5	5	6	5	3	2	5	3	5	6	5	5	4	4	4
691	2	4	2	1	5	1	3	7	7	6	6	7	7	6	7	5	6	6	7	7	6	7	7	7	7	7
692	2	4	2	2	5	2	3	5	5	3	4	5	4	3	5	4	7	2	2	2	2	4	3	3	3	3

## Sheet: Sample 2（n=343）CFA
Number	Q1	Q2	Q3	Q4	Q5	Q6	Q7	Q8	Q9	Q10	Q11	Q12	Q13	Q14	Q15	Q16	Q17	Q18	Q19	Q20	Q21	Q22	Q23	Q24	Q25	Q26
3	2	2	1	4	1	2	1	7	7	7	3	3	3	3	3	7	3	7	3	7	7	7	7	7	7	7
6	1	5	2	2	6	4	4	1	1	1	7	7	7	7	7	1	7	1	7	1	1	1	1	1	1	1
9	2	2	2	4	1	3	3	5	5	5	3	4	3	3	4	5	3	5	3	5	5	5	5	5	5	6
10	2	5	2	3	5	2	4	7	6	6	7	6	7	7	7	7	7	7	7	6	6	6	7	6	7	5
13	2	2	1	3	1	3	4	7	7	7	1	1	1	1	1	7	1	7	1	7	7	7	7	7	7	1
15	2	5	2	1	5	1	4	7	7	7	4	4	4	4	5	7	4	7	4	7	7	7	7	7	7	7
16	1	2	2	4	1	2	4	2	3	3	1	2	1	1	1	2	1	2	1	3	3	3	2	3	2	1
17	2	5	2	3	3	2	4	4	4	4	7	7	7	7	3	4	7	4	7	4	4	4	4	4	4	5
19	2	6	5	7	1	1	2	7	7	7	7	7	7	7	7	7	7	7	7	7	7	7	7	7	7	7
22	2	2	2	4	1	3	3	6	6	6	1	1	1	1	2	6	1	6	1	6	6	6	6	6	6	6
25	2	5	2	7	4	2	4	3	7	7	1	1	1	1	2	3	1	3	1	7	7	7	3	7	3	4
26	2	4	1	4	2	2	4	7	6	6	7	7	7	7	7	7	7	7	7	6	6	6	7	6	7	7
30	2	5	2	1	3	1	3	6	6	6	6	6	6	6	6	6	6	6	6	6	6	6	6	6	6	7
31	2	5	2	7	4	1	4	7	7	7	7	7	7	7	7	7	7	7	7	7	7	7	7	7	7	7
35	1	5	2	7	4	3	4	7	7	7	7	7	7	7	7	7	7	7	7	7	7	7	7	7	7	7
36	2	2	2	4	1	3	4	1	7	7	6	6	6	6	5	1	6	1	6	7	7	7	1	7	1	1
37	1	2	2	4	1	2	3	4	6	6	5	5	5	5	6	4	5	4	5	6	6	6	4	6	4	5
40	2	5	3	5	3	2	3	7	7	7	6	7	6	6	6	7	6	7	6	7	7	7	7	7	7	7
42	2	2	2	4	2	2	4	1	6	6	1	1	1	1	1	1	1	1	1	6	6	6	1	6	1	5
44	1	5	4	5	4	4	5	2	3	3	7	7	7	7	5	2	7	2	7	3	3	3	2	3	2	3
45	1	5	2	5	4	3	3	7	7	7	7	7	7	7	7	7	7	7	7	7	7	7	7	7	7	7
46	2	5	3	2	4	3	4	7	7	7	7	7	7	7	7	7	7	7	7	7	7	7	7	7	7	7
48	2	2	2	4	2	2	3	6	7	7	5	5	5	5	6	6	5	6	5	7	7	7	6	7	6	6
49	2	5	2	3	4	3	4	1	5	5	4	6	4	4	5	1	4	1	4	5	5	5	1	5	1	1
51	2	5	4	7	3	3	3	7	7	7	7	7	7	7	7	7	7	7	7	7	7	7	7	7	7	7
52	2	5	2	3	5	1	3	7	5	5	5	5	7	7	5	7	5	7	5	5	5	5	7	5	7	5
54	2	5	2	7	3	2	4	5	7	7	7	7	7	7	7	5	7	5	7	7	7	7	5	7	5	5
55	2	5	2	7	5	3	4	1	7	7	7	7	7	7	1	1	7	1	7	7	7	7	1	7	1	1
58	2	5	2	3	4	2	3	4	4	4	4	2	3	4	3	4	4	4	4	4	4	4	4	4	4	4
63	2	2	2	4	1	3	4	1	5	5	5	6	4	3	5	1	5	1	5	5	5	5	1	5	1	1
64	1	5	1	1	4	3	4	4	7	7	5	3	7	7	5	4	5	4	5	7	7	7	4	7	4	5
65	2	2	2	4	2	4	4	4	6	6	4	5	6	5	5	4	4	4	4	6	6	6	2	6	4	3
68	2	2	2	4	2	2	4	7	5	5	4	4	5	4	3	7	4	7	4	5	5	5	4	5	7	7
69	2	6	4	6	2	1	4	4	5	5	3	3	4	4	4	4	3	4	3	5	5	5	5	5	4	4
72	2	5	2	7	4	1	4	1	7	7	3	2	2	1	1	1	3	1	3	7	7	7	3	7	1	1
76	2	5	2	1	4	2	3	7	7	7	7	7	7	7	7	7	7	7	7	7	7	7	7	7	7	7
77	1	2	2	4	2	1	5	4	4	4	3	3	4	4	4	4	3	4	3	4	4	4	4	4	4	4
78	2	5	2	3	4	2	4	3	3	3	4	4	3	3	3	3	4	3	4	3	3	3	3	3	3	3
79	1	5	2	1	5	2	3	4	5	5	5	5	5	4	4	4	5	4	5	5	5	5	4	5	4	5
83	2	2	2	4	1	2	2	4	6	6	5	5	6	5	6	4	5	4	5	6	6	6	4	6	4	5
84	2	4	2	1	4	1	4	6	5	5	7	3	2	2	4	6	7	6	7	5	5	5	5	5	6	6
87	2	2	2	4	1	3	4	3	7	7	3	3	5	4	4	3	3	3	3	7	7	7	4	7	3	4
88	2	5	2	3	4	3	4	1	4	4	1	4	7	7	7	1	1	1	1	4	4	4	7	4	1	1
90	2	6	2	3	4	3	4	7	4	4	4	1	4	1	1	7	4	7	4	4	4	4	4	4	7	7
92	2	4	4	5	1	4	4	7	7	7	7	7	7	7	7	7	7	7	7	7	7	7	7	7	7	7
93	2	4	1	1	6	2	4	5	5	5	5	5	5	5	5	5	5	5	5	5	5	5	5	5	5	5
95	2	5	3	5	5	2	5	7	5	5	5	5	6	5	4	7	5	7	5	5	5	5	5	5	7	7
96	2	2	2	4	1	2	1	1	4	4	4	6	6	4	6	1	4	1	4	4	4	4	5	4	1	1
97	1	3	1	2	5	1	4	4	4	4	3	4	4	4	4	4	3	4	3	4	4	4	4	4	4	4
100	1	3	2	2	3	2	3	7	7	7	4	4	7	7	4	7	4	7	4	7	7	7	7	7	7	7
101	1	2	2	4	1	1	2	6	6	6	6	6	2	5	6	6	6	4	6	6	6	6	5	6	7	7
105	2	2	3	1	2	3	4	6	4	4	4	4	3	4	5	6	5	2	5	4	4	4	2	4	3	3
107	1	3	1	7	1	2	4	4	4	4	6	4	5	5	4	5	5	3	3	4	4	4	4	4	5	5
108	2	3	1	1	4	1	4	4	4	4	2	1	3	3	2	5	4	2	2	4	4	4	4	4	3	4
109	2	2	1	4	1	2	2	3	5	5	5	4	5	5	4	4	5	4	6	5	5	5	3	5	3	5
110	2	3	4	7	1	3	4	7	7	7	7	7	7	7	7	7	7	1	7	7	7	7	7	7	7	7
111	2	4	5	5	3	3	1	7	7	7	7	7	7	7	7	7	7	7	7	7	7	7	7	7	7	7
112	2	5	1	3	4	1	4	6	7	7	7	7	6	7	6	6	7	7	7	7	7	7	6	7	7	7
113	2	4	3	5	2	1	4	7	7	7	3	3	3	3	4	4	7	7	7	7	7	7	4	7	7	3
114	2	5	4	5	3	3	4	3	1	1	4	5	3	4	7	3	1	1	1	1	1	1	1	1	7	7
115	1	4	1	3	4	2	3	6	6	6	4	5	5	5	5	6	6	6	6	6	6	6	4	6	4	4
120	2	3	2	1	4	1	3	5	7	7	7	6	7	6	6	3	6	7	6	7	7	7	6	7	6	7
123	1	3	2	2	5	1	3	5	5	5	5	5	6	5	5	5	6	5	6	5	5	5	5	5	6	5
126	1	4	2	2	5	1	3	4	5	5	3	4	3	4	4	4	6	2	7	5	5	5	5	5	6	2
128	1	4	2	2	5	1	2	6	5	5	6	6	6	5	7	6	7	5	6	5	5	5	7	5	6	6
129	1	4	2	1	4	1	2	4	6	6	7	7	7	6	7	3	6	5	6	6	6	6	6	6	6	6
130	1	3	2	2	5	2	4	5	4	4	6	6	7	5	7	5	7	4	7	4	4	4	6	4	5	5
131	1	4	2	1	5	1	2	5	6	6	5	5	7	5	5	5	7	4	6	6	6	6	6	6	6	5
134	1	3	2	7	7	2	1	6	7	7	2	6	6	3	7	4	7	4	6	7	7	7	6	7	7	5
135	1	2	2	4	1	2	4	6	6	6	4	4	5	5	4	5	6	4	6	6	6	6	5	6	4	5
137	1	4	1	3	5	1	3	5	6	6	5	5	6	5	5	4	5	4	6	6	6	6	5	6	5	6
138	1	3	2	2	3	2	2	4	4	4	5	6	6	4	4	5	5	4	6	4	4	4	4	4	4	6
140	1	4	2	2	4	1	3	3	2	2	4	5	7	4	4	4	7	2	6	2	2	2	3	2	2	5
144	1	3	2	1	5	1	2	6	6	6	6	7	6	6	7	6	7	7	6	6	6	6	6	6	7	7
145	1	4	3	1	3	1	4	5	4	4	7	5	7	7	5	5	7	7	7	4	4	4	4	4	1	1
146	1	2	2	5	4	2	4	6	6	6	5	5	5	4	6	4	7	5	6	6	6	6	4	6	4	5
151	1	3	2	1	4	1	4	5	5	6	6	6	7	6	6	3	4	3	5	5	7	5	4	5	6	7
153	2	2	1	4	2	1	2	6	6	4	5	5	7	7	7	7	7	5	5	7	5	4	7	7	7	7
159	1	4	2	2	5	3	4	5	5	5	6	6	4	5	4	2	5	3	4	4	3	3	3	4	3	2
160	1	4	2	1	5	2	3	6	5	4	6	5	5	5	6	6	5	5	6	4	4	6	5	5	6	5
162	2	4	2	2	5	2	3	4	6	5	3	4	4	5	3	6	6	5	6	7	7	6	7	6	7	4
165	1	5	3	2	5	2	3	5	6	5	4	6	5	6	6	7	6	6	5	4	6	5	6	5	6	7
166	1	4	2	2	5	1	3	7	7	7	7	6	7	6	7	6	6	6	6	7	7	6	7	6	7	6
168	1	4	2	2	5	1	3	7	5	7	7	6	5	7	6	2	6	3	5	5	6	3	5	6	5	6
169	1	3	3	2	5	2	3	4	7	5	6	5	6	5	6	6	6	6	7	5	6	5	6	5	6	5
172	1	4	2	2	4	1	3	6	6	6	6	6	7	6	6	5	6	5	6	5	6	6	5	6	5	6
174	1	4	2	1	5	2	3	6	5	6	7	7	6	6	7	4	7	5	7	5	5	6	5	7	5	7
178	1	3	3	1	5	1	3	5	5	5	4	4	4	6	5	6	6	7	6	6	6	6	6	7	7	5
179	1	3	2	2	4	3	4	5	6	5	5	5	5	4	5	6	5	3	5	4	5	3	5	5	3	3
186	1	2	2	2	4	1	2	5	5	3	7	6	7	6	7	6	6	6	6	4	6	4	6	2	6	6
187	1	3	2	1	3	2	2	7	6	5	5	5	6	6	7	2	7	6	7	5	7	7	6	7	4	6
188	1	5	2	2	5	1	3	6	5	6	7	6	7	7	6	7	7	6	7	7	6	7	7	7	5	5
189	1	4	2	2	4	2	1	7	7	7	7	7	7	7	7	4	7	7	7	7	7	5	6	7	4	5
192	2	2	2	1	4	2	2	6	6	6	6	7	5	7	6	6	7	6	7	6	5	7	6	6	7	5
193	2	4	2	1	4	2	3	5	5	3	5	4	5	2	6	1	1	2	3	2	4	4	5	3	6	4
194	1	2	2	2	4	2	4	7	5	6	5	4	7	7	7	6	7	6	6	7	5	5	6	5	7	5
195	1	3	1	2	4	1	3	2	2	1	3	4	1	3	5	1	4	3	7	6	4	2	3	4	1	2
197	1	7	2	5	5	1	3	6	6	5	5	4	6	6	5	5	5	6	5	5	5	5	4	4	5	5
199	1	3	3	5	3	1	2	6	5	6	6	5	6	7	6	5	6	6	6	5	6	5	6	6	5	5
206	1	4	1	1	3	2	3	6	6	7	7	6	7	6	6	6	7	6	5	5	6	3	5	7	5	6
207	1	2	2	5	4	1	2	7	6	7	6	6	5	7	6	6	7	5	6	6	7	4	6	6	7	6
210	1	4	2	1	4	2	4	5	4	5	5	4	6	6	4	3	6	4	6	7	5	3	5	4	6	5
213	1	4	2	2	6	1	3	7	7	5	4	6	4	5	5	4	7	6	7	5	7	4	5	4	7	6
215	1	5	3	1	4	2	4	6	5	6	5	5	5	4	4	3	5	6	5	4	6	4	5	6	5	4
216	1	4	2	1	5	1	2	6	5	6	6	7	7	6	5	6	7	6	7	5	6	6	5	4	4	2
217	1	4	2	5	4	2	4	4	6	5	5	6	6	6	5	2	5	6	6	5	6	6	5	4	3	5
222	1	5	3	2	3	2	4	7	4	4	6	6	7	5	5	2	5	5	5	6	7	4	5	5	7	6
224	2	4	1	2	4	1	2	4	4	6	3	4	1	6	5	5	7	2	7	5	3	4	6	5	3	5
226	2	3	2	1	4	1	1	7	6	7	6	7	7	7	7	6	6	7	6	6	7	6	7	7	7	7
227	2	2	1	2	6	1	3	7	6	7	7	6	7	6	6	3	7	6	7	7	6	4	5	6	7	5
229	1	2	3	2	4	1	3	6	6	7	5	6	5	7	6	4	6	5	7	6	5	4	4	4	6	6
230	2	2	2	4	1	2	2	4	4	5	4	4	4	4	4	4	4	4	4	4	5	4	5	4	4	5
231	2	4	2	1	6	1	2	4	3	4	3	2	4	4	3	2	4	2	6	5	5	3	5	4	4	5
234	2	4	2	2	5	1	2	6	6	7	7	6	7	6	6	4	6	6	7	6	7	5	7	6	5	6
235	2	4	3	7	4	1	4	4	5	6	4	4	7	5	4	6	6	6	7	6	3	4	5	5	5	4
236	2	4	1	1	5	1	2	6	4	4	7	7	5	7	7	3	4	5	4	6	4	2	4	4	4	3
237	2	2	2	4	2	2	2	5	4	3	6	5	6	4	6	6	6	5	6	6	3	6	6	5	6	6
241	1	2	3	4	1	3	4	4	4	4	6	5	4	5	5	5	6	3	6	5	5	6	5	6	5	4
242	1	2	2	4	2	2	3	3	5	6	2	4	2	6	4	4	6	7	6	4	5	7	6	2	7	6
243	2	2	2	2	4	2	3	6	6	6	6	5	6	5	6	6	6	5	5	6	5	6	5	6	5	6
244	2	6	4	5	4	2	3	5	6	4	5	6	6	6	6	7	7	5	7	7	5	7	7	6	7	6
246	2	3	3	2	4	2	3	5	6	5	5	5	5	5	7	6	5	5	6	5	4	5	6	6	7	6
252	2	4	2	5	5	1	4	6	3	6	3	6	7	7	6	7	7	5	7	7	7	7	3	7	7	7
255	1	3	2	1	4	2	2	6	6	5	6	6	5	6	6	6	6	6	6	6	5	6	6	6	7	6
258	1	5	2	1	7	1	3	6	6	6	7	7	6	6	7	6	6	6	7	6	7	6	7	6	7	7
260	1	6	2	1	6	2	5	4	7	2	4	3	7	7	3	6	7	2	7	7	5	6	4	7	6	2
265	1	3	2	1	4	1	3	5	5	5	7	4	5	4	5	6	4	4	7	4	3	3	5	4	3	6
266	1	3	3	2	2	2	3	7	7	6	6	7	6	7	7	6	7	6	7	6	7	7	6	7	6	7
268	2	2	2	5	4	1	3	3	6	5	7	3	5	4	5	7	4	6	7	5	6	5	4	6	6	7
269	2	2	1	1	5	1	1	7	4	2	5	4	6	5	4	5	6	6	7	7	7	6	6	4	6	7
270	2	5	2	1	4	2	4	4	6	4	5	4	4	4	5	5	4	5	4	3	4	4	3	3	4	3
271	2	2	2	7	3	3	4	4	4	4	5	7	7	7	7	7	7	4	3	6	6	4	1	4	4	5
272	2	3	2	5	4	1	2	5	4	4	5	6	6	4	5	3	5	5	6	6	7	5	4	5	6	5
273	2	3	2	1	4	1	3	5	5	5	5	6	5	5	5	5	5	5	5	5	5	4	5	4	5	5
274	2	4	2	2	4	2	3	5	6	7	4	5	6	7	5	3	5	4	5	6	4	4	5	7	7	6
276	2	2	2	2	3	1	3	5	4	3	7	7	7	5	7	2	6	5	6	6	7	2	2	3	5	5
277	2	3	2	1	5	2	2	5	4	2	7	5	6	7	5	2	6	6	6	7	4	6	6	6	6	6
283	1	3	3	2	4	2	3	4	7	5	6	7	5	7	7	7	5	7	4	5	5	6	7	6	7	5
285	2	2	2	4	2	1	3	4	3	2	4	3	4	5	3	7	7	5	5	6	7	4	6	4	7	7
287	2	2	2	4	2	1	2	3	1	6	3	3	6	3	4	2	6	7	7	6	5	4	6	3	6	6
292	2	3	2	1	4	2	3	5	4	7	4	6	6	7	7	5	6	3	6	5	6	6	4	7	6	4
294	2	3	2	3	3	1	4	6	6	7	7	6	5	6	6	5	6	7	5	5	6	5	6	7	6	7
296	2	4	3	1	4	2	1	5	3	5	5	6	6	4	6	3	7	7	7	7	7	7	6	6	7	7
297	2	4	2	1	4	2	4	6	2	6	2	1	7	6	2	1	6	3	5	2	3	1	4	5	6	3
298	1	2	2	2	3	1	4	7	6	3	7	7	7	7	7	7	7	4	7	4	5	4	3	3	1	6
301	2	2	2	4	1	2	4	6	5	4	5	5	6	6	5	5	6	5	7	6	5	5	5	5	7	7
307	1	5	2	3	3	1	2	5	4	5	5	5	5	6	4	2	5	4	5	7	6	5	5	6	6	6
308	2	3	3	7	4	1	2	2	3	4	1	2	6	4	1	7	6	1	6	6	5	4	5	4	2	3
310	2	2	2	4	2	2	2	5	5	7	2	2	5	5	6	2	3	2	5	5	6	7	7	3	6	7
312	1	4	3	2	4	2	3	7	7	6	7	6	6	6	6	5	7	6	7	7	6	6	6	7	6	6
316	1	5	2	1	5	2	3	5	6	5	6	4	5	6	4	2	7	5	7	7	7	6	5	5	7	6
317	1	3	2	2	4	1	3	6	6	6	5	5	6	6	5	5	5	5	5	6	6	5	6	5	6	6
318	2	2	3	4	2	1	2	5	5	5	5	6	7	6	6	4	7	6	6	6	5	6	6	6	7	7
323	2	5	3	7	3	2	4	3	4	6	4	3	5	4	4	4	4	4	5	5	5	5	4	4	6	4
324	2	4	2	1	6	1	3	7	6	6	6	7	7	6	6	3	6	5	6	5	7	5	6	7	6	4
327	1	4	2	1	7	2	3	5	5	6	5	6	6	5	5	5	6	6	7	5	6	6	7	5	6	5
328	2	4	2	1	5	2	4	7	4	7	4	5	5	4	5	5	7	5	4	4	4	4	5	5	4	4
329	1	4	2	2	4	2	3	7	6	4	6	5	7	4	6	5	7	5	6	5	7	5	7	5	6	7
331	2	4	1	2	6	2	3	5	4	2	1	3	6	5	2	7	7	3	6	7	6	5	4	6	7	4
332	1	5	2	1	4	1	3	6	4	5	3	4	3	4	2	5	6	5	7	6	5	6	5	3	5	6
341	2	2	2	4	2	1	2	4	4	3	5	5	4	4	4	5	5	3	5	5	4	5	5	5	5	5
342	2	4	2	1	3	1	3	5	6	6	5	4	5	6	6	3	2	6	3	5	6	4	5	6	4	3
344	2	4	2	2	5	2	3	5	4	3	4	6	4	3	4	4	7	2	3	2	1	4	3	3	3	4
345	2	3	2	2	4	2	1	5	3	6	5	5	5	4	3	5	3	5	5	6	2	5	5	5	4	5
346	2	3	2	2	5	1	3	7	6	6	6	6	7	5	5	4	6	5	6	6	7	4	6	6	7	6
347	2	3	2	2	4	2	1	5	3	6	5	5	5	4	3	5	3	5	5	6	2	5	5	5	4	5
349	1	3	1	1	3	2	3	6	7	6	4	4	5	4	5	6	5	6	5	7	6	6	6	6	5	6
350	2	5	2	1	4	1	3	7	6	7	7	2	7	6	1	7	7	7	6	7	6	7	6	7	7	7
351	2	2	1	4	1	2	1	7	7	7	3	3	3	3	3	7	3	7	3	7	7	7	7	7	7	7
355	2	5	4	7	2	3	4	3	3	3	7	4	7	7	2	3	7	3	7	3	3	3	3	3	3	3
359	2	5	4	5	3	3	4	1	7	7	1	1	1	1	1	1	1	1	1	7	7	7	1	7	1	1
362	2	6	4	5	1	2	3	2	1	1	6	6	6	6	1	2	6	2	6	1	1	1	2	1	2	2
363	2	5	2	1	5	1	4	7	7	7	4	4	4	4	5	7	4	7	4	7	7	7	7	7	7	7
364	1	2	2	4	1	2	4	1	3	3	1	1	1	1	1	2	1	2	1	3	3	3	3	3	2	2
366	2	5	2	3	2	3	4	4	5	4	4	5	4	4	4	4	4	4	4	4	4	4	4	4	4	5
368	2	2	2	4	1	2	4	4	5	5	5	4	5	5	5	4	5	4	5	5	5	5	4	5	4	4
371	1	5	4	5	6	3	5	1	7	7	4	4	4	4	4	1	4	1	4	7	7	7	1	7	1	1
372	2	2	2	4	1	2	4	3	6	6	3	3	3	3	4	3	3	3	3	6	6	6	3	6	3	4
375	2	6	4	5	1	1	3	3	3	3	7	7	7	7	4	3	7	3	7	3	3	3	3	3	3	3
377	2	2	2	4	1	3	3	2	5	6	1	2	1	1	3	1	1	2	1	6	5	5	1	6	1	1
378	2	5	2	1	3	1	3	6	6	6	6	6	6	6	6	5	6	6	6	7	6	6	6	7	6	6
379	2	5	2	7	4	1	4	7	7	7	7	7	7	7	5	7	7	7	7	7	6	7	6	7	7	7
380	2	5	4	5	2	3	4	2	1	1	7	7	7	7	7	2	7	2	5	3	1	1	2	1	2	4
381	1	5	4	5	3	3	3	6	4	4	7	7	7	7	4	6	7	6	7	4	4	4	6	4	6	4
384	2	2	2	4	1	3	4	1	7	7	6	6	6	6	5	1	6	1	6	7	7	7	1	5	2	2
385	1	2	2	4	1	2	3	4	6	6	5	5	5	5	6	4	5	4	5	6	6	5	5	6	4	5
387	2	2	2	4	1	3	4	5	6	6	2	3	2	2	3	5	2	5	2	6	6	6	5	6	5	5
388	2	5	3	5	3	2	3	7	7	7	6	7	6	6	6	7	6	7	6	7	7	5	7	6	7	7
389	2	2	2	4	2	3	4	6	1	1	1	1	1	1	1	6	1	6	1	2	1	1	6	1	6	1
393	1	5	2	5	4	3	3	7	7	7	7	7	7	7	7	7	7	7	7	7	7	7	6	7	7	7
399	2	5	4	7	3	3	3	7	7	7	7	7	7	7	7	7	7	7	7	7	7	7	7	7	7	7
401	2	5	2	1	4	1	4	4	7	7	5	5	5	6	5	4	5	4	5	7	6	7	3	7	5	5
403	2	5	2	7	5	3	4	1	7	7	7	7	7	7	1	1	2	1	7	7	6	6	1	6	1	1
409	2	5	3	2	4	3	3	7	7	7	7	7	6	7	7	7	7	7	6	7	7	7	6	7	7	7
410	2	2	2	4	2	2	4	4	4	4	4	5	6	4	5	4	4	4	4	4	4	4	2	4	4	2
411	2	2	2	4	1	3	4	1	5	5	5	6	4	3	5	1	5	1	5	5	5	5	1	5	1	1
413	2	2	2	4	2	4	4	4	6	6	4	5	6	5	5	4	4	4	4	6	6	6	2	6	4	3
415	2	5	2	1	3	3	4	1	7	7	7	7	7	5	7	2	7	1	7	6	7	6	1	7	2	1
416	2	2	2	4	2	2	4	7	5	5	4	4	5	4	3	7	5	6	4	5	5	5	5	5	7	6
421	2	5	2	2	5	1	4	7	3	3	4	5	7	3	4	7	4	7	4	3	3	3	3	3	7	7
422	2	5	4	5	4	3	4	7	7	7	7	7	4	7	7	7	7	7	7	7	7	7	1	7	7	7
423	2	3	3	7	4	1	4	7	6	6	4	4	4	3	3	6	5	7	4	6	6	6	5	6	6	7
424	2	5	2	1	4	2	3	7	7	7	7	7	7	7	7	7	7	7	7	7	7	7	6	7	7	6
425	1	2	2	4	2	1	5	4	4	4	3	3	4	4	4	4	3	4	3	4	4	4	4	4	4	4
426	2	5	2	3	4	2	4	3	3	3	4	4	3	3	3	3	4	3	4	3	3	3	3	3	3	3
428	1	5	2	3	5	2	4	2	7	7	5	6	4	7	4	2	5	2	5	6	7	7	5	7	2	2
430	1	5	2	2	5	2	4	4	6	7	5	6	7	5	5	5	5	4	5	6	7	7	5	7	4	5
433	1	5	1	1	6	4	5	2	6	6	5	4	4	4	4	2	5	2	5	6	6	6	6	6	2	2
437	1	5	2	1	5	3	3	5	7	7	6	5	6	6	5	5	6	5	6	7	7	7	6	7	5	6
439	2	4	2	5	5	2	3	5	5	5	4	7	5	7	4	5	4	5	4	5	5	5	7	5	5	5
441	2	4	1	1	6	2	4	5	3	5	5	6	5	5	5	6	3	7	5	6	6	5	5	5	6	5
442	2	4	2	3	5	1	4	7	6	7	7	6	7	7	7	7	7	7	6	7	6	7	6	7	7	7
443	2	5	3	5	5	2	5	7	5	5	5	5	6	5	5	6	5	7	5	5	5	5	5	6	7	7
444	2	2	2	4	1	2	1	1	4	4	4	6	6	4	6	1	4	2	4	4	4	4	4	4	1	1
445	1	3	1	2	5	1	4	4	4	4	3	4	4	4	5	5	3	4	3	4	5	4	4	4	1	1
446	1	3	1	1	4	1	3	6	5	5	5	4	5	4	4	6	5	6	5	5	5	5	3	5	6	4
450	1	3	1	2	5	2	3	5	5	6	6	7	6	5	6	1	6	4	5	5	5	5	5	5	4	4
451	1	3	2	2	5	2	4	4	3	3	4	5	3	4	4	1	3	2	6	3	3	3	6	3	3	6
452	1	3	2	2	4	3	3	2	3	3	2	2	3	4	3	3	3	3	3	3	3	3	3	3	3	3
454	1	4	1	3	4	3	4	6	6	6	6	6	6	5	6	6	7	6	6	7	6	6	3	6	3	3
455	1	3	1	7	1	2	4	4	4	4	6	5	5	5	4	5	5	3	3	3	4	4	4	4	5	5
456	2	3	1	1	4	1	4	4	4	4	2	2	3	3	2	5	4	2	2	3	4	4	4	4	3	4
457	2	2	1	4	1	2	2	3	5	5	5	4	5	5	4	4	5	5	6	5	5	5	3	5	3	5
458	2	3	4	7	1	3	4	7	7	7	7	7	7	7	6	7	7	3	7	6	7	7	6	7	7	7
460	2	5	1	3	4	1	4	6	7	7	6	7	6	7	6	6	7	6	7	7	7	7	6	7	7	7
462	2	5	4	5	3	3	4	3	2	1	4	5	3	4	5	3	2	1	3	2	1	3	2	1	5	5
464	2	3	2	1	3	2	3	7	1	1	1	1	7	1	1	1	7	3	7	1	4	1	7	1	7	3
465	2	3	1	1	3	1	3	4	7	7	5	6	5	4	5	4	6	5	7	6	7	7	6	6	6	6
466	1	3	1	4	1	3	4	4	3	3	5	5	4	6	5	2	6	2	5	3	3	3	3	2	1	2
467	2	4	1	4	3	1	4	4	4	4	5	4	4	3	4	3	4	4	6	4	4	4	3	4	5	5
469	1	4	1	2	6	1	3	6	6	6	6	6	7	6	6	4	6	4	7	6	7	6	6	6	6	6
471	1	3	2	2	5	1	3	5	5	5	5	5	6	5	5	5	6	5	6	5	5	5	5	5	6	5
472	1	2	2	4	2	1	3	7	6	6	5	6	6	6	7	6	5	7	5	6	6	6	5	6	5	7
473	1	4	2	2	6	2	3	4	6	6	5	6	6	5	5	5	5	6	5	6	6	6	5	6	5	6
475	2	4	2	1	5	1	3	4	5	5	7	5	6	4	5	3	4	4	5	5	5	5	5	5	4	5
477	1	4	2	1	4	1	2	4	6	6	7	6	7	6	6	5	6	5	6	6	6	6	6	6	6	6
478	1	3	2	2	5	2	4	5	4	4	6	6	7	5	6	5	7	5	7	4	4	4	6	4	5	5
480	1	4	3	2	4	1	2	7	7	6	6	6	7	7	7	7	7	7	7	7	7	7	7	7	7	7
481	2	3	2	1	6	1	2	7	6	6	6	7	6	6	6	6	7	6	6	7	6	6	6	6	7	6
482	1	3	2	7	7	2	1	6	7	7	2	6	6	3	6	4	7	5	6	7	7	7	6	7	7	5
484	1	4	2	1	5	1	3	5	6	6	5	6	5	6	6	4	5	6	7	6	6	6	5	6	7	6
485	1	4	1	3	5	1	3	5	6	6	5	5	6	5	5	4	5	4	6	6	6	6	5	6	5	6
487	1	4	2	2	3	2	3	5	5	5	5	3	5	4	4	4	6	5	6	6	5	5	5	5	5	6
492	1	3	2	1	5	1	2	6	6	6	6	7	6	6	7	6	7	7	6	6	6	6	6	6	7	7
493	1	4	3	1	3	1	4	5	4	4	7	5	7	7	5	5	7	7	7	4	4	4	4	4	1	1
494	1	2	2	5	4	2	4	6	6	6	5	6	5	4	5	4	7	5	6	6	6	6	4	6	4	5
495	1	3	2	1	5	2	3	5	7	7	5	7	7	6	6	7	7	6	7	7	7	6	7	7	7	6
496	1	4	3	2	3	2	2	7	7	7	7	7	6	6	6	7	7	7	7	7	7	7	7	6	7	6
497	1	6	3	1	4	2	3	7	5	5	6	7	7	6	7	6	7	6	7	5	6	5	6	5	7	6
498	1	2	1	4	2	2	3	1	6	6	1	7	1	1	6	2	6	1	6	6	6	6	6	6	5	6
499	1	3	2	1	4	1	4	5	5	6	6	6	7	6	6	3	4	5	5	5	7	5	5	5	6	7
500	2	2	2	4	1	1	1	6	6	6	4	4	5	6	6	6	6	6	6	6	6	6	5	3	6	6
501	2	2	1	4	2	1	2	6	6	4	5	5	7	7	6	7	7	5	6	7	5	4	7	6	7	7
503	1	2	1	4	1	2	3	5	4	3	4	4	5	3	4	3	5	3	3	2	3	4	1	1	6	5
506	1	2	3	4	2	2	4	4	3	1	3	3	2	3	1	1	7	1	5	6	4	1	1	1	2	1
508	1	4	2	1	5	2	3	6	5	5	6	5	5	5	5	6	5	5	6	4	4	6	5	5	6	5
509	2	4	3	2	2	1	3	7	6	5	5	7	4	6	6	5	6	7	6	5	6	5	4	6	5	7
510	2	4	2	2	5	2	3	4	6	5	4	4	4	5	3	5	6	5	6	7	7	6	7	6	7	4
511	1	4	2	1	4	1	2	6	6	5	6	6	6	6	6	6	7	6	7	6	6	6	6	6	6	6
512	1	4	2	1	7	1	1	6	6	6	5	6	6	6	6	6	6	6	6	7	6	6	6	6	6	6
514	1	4	2	2	5	1	3	7	7	7	7	6	7	6	5	6	6	6	6	7	6	6	7	6	7	7
517	1	3	3	2	5	2	3	4	7	5	6	5	6	5	6	6	6	6	6	5	6	5	6	5	6	7
518	1	4	3	2	3	1	2	7	5	6	6	5	7	6	7	6	6	7	6	5	7	5	7	7	5	5
519	1	4	1	1	5	1	3	5	4	6	5	5	4	6	6	2	5	6	5	6	6	6	5	6	6	6
520	1	4	2	2	4	1	3	6	6	5	6	6	7	6	6	5	6	7	6	5	6	6	5	6	7	6
521	1	2	2	1	3	3	3	1	7	6	5	6	3	1	4	4	3	6	4	1	4	3	3	4	6	2
522	1	4	2	1	5	2	3	6	5	6	7	7	6	6	7	4	7	5	7	5	5	5	5	7	5	7
525	1	5	4	5	5	3	4	4	6	3	7	4	4	6	7	7	5	6	6	6	6	6	5	6	4	6
526	1	3	3	1	5	1	3	5	5	5	4	4	4	6	5	6	6	7	5	6	6	6	6	7	7	5
528	1	3	2	2	4	2	3	6	6	5	5	6	5	6	6	5	6	5	6	5	6	6	5	6	5	6
532	1	4	2	1	7	1	1	6	7	6	6	7	6	7	7	6	7	6	7	6	7	6	6	6	7	6
534	1	2	2	2	4	1	2	5	5	3	7	6	7	6	7	6	6	6	6	5	6	4	6	2	5	6
535	1	3	2	1	3	2	2	7	6	5	5	5	6	6	7	2	7	6	7	5	7	7	6	7	4	6
536	1	5	2	2	5	1	3	6	5	6	7	6	7	7	6	7	7	6	7	7	6	7	6	7	5	5
539	1	4	2	5	4	1	3	6	5	4	5	4	6	6	4	3	5	5	7	6	6	4	4	4	5	4
540	2	2	2	1	4	2	2	6	6	6	6	6	6	7	6	6	7	6	7	6	5	7	6	6	7	5
541	2	4	2	1	4	2	3	5	5	3	5	4	5	2	5	2	2	2	3	2	4	4	5	3	6	4
542	1	2	2	2	4	2	4	6	5	6	5	5	7	7	7	6	7	6	7	7	5	5	6	5	7	5
543	1	3	1	2	4	1	3	2	2	1	3	3	1	3	5	3	4	3	7	6	4	2	3	4	1	2
544	1	3	1	2	4	2	3	6	4	4	4	4	4	6	5	3	7	6	6	6	5	7	5	6	4	5
546	1	3	2	7	5	2	4	3	5	3	4	7	7	5	5	7	5	7	4	7	4	7	3	7	4	7
548	1	4	1	1	4	1	4	6	7	6	6	7	7	6	7	5	6	7	6	6	6	6	7	6	7	6
550	1	6	2	1	4	2	4	5	5	3	4	4	5	5	5	5	5	5	5	6	4	4	5	5	5	5
553	1	5	2	1	5	2	4	5	5	5	6	6	6	6	6	5	7	5	7	7	4	5	5	6	5	5
557	1	3	2	2	6	1	3	7	7	5	6	6	7	5	7	7	6	5	6	5	6	6	4	7	6	5
558	1	4	2	1	4	2	4	5	4	5	5	4	6	6	4	3	6	4	6	7	5	3	5	4	6	5
559	1	6	3	1	4	2	1	6	6	6	6	7	7	7	7	6	7	6	6	7	7	7	6	7	7	7
561	1	4	2	2	6	1	3	7	7	5	4	6	4	5	5	4	7	6	7	5	7	5	5	4	7	6
565	1	4	2	5	4	2	4	4	6	5	5	6	6	6	5	2	5	6	6	5	6	6	5	4	3	5
566	2	3	2	1	4	1	2	7	7	6	6	7	6	7	7	6	7	6	7	6	7	7	6	7	6	7
568	1	4	2	2	6	1	2	7	7	6	5	7	7	6	5	5	6	6	5	7	6	6	6	7	4	5
569	1	2	1	2	5	2	4	6	4	6	6	4	4	5	7	5	7	5	6	2	7	6	2	4	2	1
571	1	4	2	2	5	1	3	7	6	7	4	6	7	5	5	4	3	6	6	4	3	5	7	6	6	5
574	2	3	2	1	4	1	1	7	6	7	6	7	7	7	7	6	6	7	6	6	7	6	7	7	7	7
575	2	2	1	2	6	1	3	7	6	7	7	6	7	6	6	3	7	6	7	7	6	4	5	6	7	5
576	2	4	2	1	6	1	1	5	5	7	6	5	7	7	5	1	7	6	6	6	5	4	6	5	5	4
577	1	2	3	2	4	1	3	6	6	7	5	6	5	7	6	4	6	5	7	6	5	4	4	4	6	6
579	2	4	2	1	6	1	2	4	3	4	3	2	4	4	3	2	4	2	6	5	5	3	5	4	4	5
581	2	4	1	4	5	1	3	7	7	7	7	7	7	7	6	7	7	7	6	6	7	7	7	6	6	7
582	2	4	2	2	5	1	2	6	6	7	7	6	6	6	6	5	6	6	6	6	6	6	7	6	5	6
589	1	2	3	4	1	3	4	4	4	4	6	5	4	5	5	5	6	3	6	5	5	6	5	6	5	4
590	1	2	2	4	2	2	3	3	5	6	2	4	2	6	4	4	6	7	6	4	5	7	6	2	7	6
591	2	2	2	2	4	2	3	6	6	6	6	5	6	5	6	6	6	5	5	6	5	6	5	7	5	6
593	1	4	2	5	3	2	4	5	5	5	6	7	5	5	5	4	5	4	6	5	5	6	6	5	5	7
598	2	3	1	2	5	1	4	6	6	7	6	7	7	6	7	3	6	6	7	7	6	6	6	7	6	7
601	2	2	2	4	2	1	2	5	4	3	2	2	3	3	3	4	5	5	5	6	5	5	5	4	5	5
603	1	3	2	1	4	2	2	6	6	5	6	6	5	6	6	6	6	6	5	6	5	6	7	6	7	5
604	1	4	1	1	4	1	3	5	6	6	7	6	6	7	7	4	7	6	7	6	7	7	6	6	6	7
606	1	5	2	1	7	1	3	6	6	6	7	7	6	6	7	6	6	6	7	6	7	6	7	6	7	7
608	1	6	2	1	6	2	5	4	7	2	4	3	7	7	3	6	7	2	7	7	5	6	4	7	6	2
609	1	4	2	2	4	2	2	3	7	4	6	7	4	6	5	3	4	5	6	3	4	6	4	3	5	1
612	1	4	2	2	4	1	2	6	5	5	4	5	6	7	7	6	7	7	7	6	7	5	6	7	5	6
615	2	4	1	1	5	1	3	5	4	2	4	5	5	5	5	3	5	4	5	6	4	5	6	6	6	6
616	2	2	2	5	4	1	3	3	6	5	7	3	5	4	5	6	5	6	7	5	6	5	4	6	6	7
619	2	2	2	7	3	3	4	4	4	4	5	7	7	7	6	7	7	4	4	6	6	4	1	4	4	5
623	1	2	3	2	5	1	4	5	3	4	6	3	4	4	3	5	5	4	7	7	7	7	3	5	7	7
624	2	2	2	2	3	1	3	5	4	3	7	7	7	5	7	2	6	5	6	6	7	2	2	3	5	5
629	1	2	2	4	2	2	1	3	6	3	5	4	3	5	7	7	7	5	7	1	5	4	6	7	6	4
631	1	3	3	2	4	2	3	4	7	5	6	7	5	7	7	7	5	7	4	5	5	6	7	6	7	5
638	2	3	2	1	6	1	3	6	7	6	4	7	6	7	6	7	7	7	6	6	7	6	6	7	7	7
640	2	3	2	1	4	2	3	5	4	7	4	6	6	7	7	5	6	3	6	5	6	6	4	7	6	4
642	2	3	2	3	3	1	4	6	6	7	7	6	5	6	6	5	6	7	5	5	6	5	6	7	6	7
645	2	4	2	1	4	2	4	6	2	5	2	1	6	6	2	1	6	3	5	2	3	1	4	5	6	3
647	1	4	2	5	5	1	3	5	2	5	2	2	5	2	2	3	6	6	6	6	6	5	4	4	5	3
648	1	6	2	2	4	3	4	4	3	3	4	4	3	4	3	3	4	4	3	3	3	4	3	3	3	3
649	2	2	2	4	1	2	4	6	5	4	5	5	6	6	5	5	6	5	7	6	5	5	5	5	7	7
651	1	5	3	7	2	2	3	6	5	5	7	5	6	6	6	5	7	5	6	6	5	6	5	6	5	5
653	1	4	1	1	7	1	3	7	7	7	7	7	7	7	7	7	7	7	7	7	7	7	7	7	7	7
658	2	2	2	4	2	2	2	5	5	7	2	2	5	5	6	2	3	2	5	5	6	7	7	3	6	7
659	1	3	4	2	2	3	2	5	5	4	5	2	5	4	3	3	6	3	6	3	6	6	5	4	3	6
660	1	4	3	2	4	2	3	7	7	6	7	6	6	7	6	5	7	6	7	7	6	6	6	7	6	6
665	1	3	2	2	4	1	3	6	6	6	5	5	6	6	5	5	5	5	5	6	6	5	6	5	6	6
667	2	2	3	1	3	1	2	5	5	4	5	5	4	4	3	4	5	6	6	6	4	5	5	4	4	5
669	2	4	3	2	3	1	3	6	6	5	7	5	4	5	5	7	5	4	6	6	4	6	5	4	5	6
671	2	5	3	7	3	2	4	3	4	6	4	3	5	4	4	4	4	4	5	5	5	5	4	4	6	4
673	2	4	1	2	5	1	4	5	2	5	6	6	5	6	6	6	6	2	5	5	6	5	4	6	5	6
678	2	4	2	1	4	2	3	6	7	5	6	6	7	6	5	6	5	6	5	5	7	7	6	7	5	7
682	2	4	2	3	3	3	3	6	3	6	3	5	3	3	5	3	5	3	5	7	5	6	4	2	5	6
683	2	3	1	3	4	1	3	5	4	3	5	3	5	5	7	6	7	6	6	7	4	5	3	5	4	5
684	2	4	2	1	5	2	4	4	6	5	5	7	7	6	4	6	4	6	7	6	5	6	4	6	5	6
685	2	4	2	1	5	1	2	6	6	6	4	5	5	7	6	5	6	4	5	6	5	4	5	6	4	5
686	2	3	2	2	6	3	3	3	1	2	1	2	3	1	2	2	6	2	6	5	2	2	5	4	1	7
688	1	3	3	2	3	2	4	6	4	7	6	7	6	5	5	5	7	7	7	6	7	6	5	4	7	6
